# Supplementary material for: Urinary proteomics can define distinct diagnostic inflammatory arthritis subgroups
Source: Sci Rep. 2017 Jan 16;7:40473. doi: 10.1038/srep40473 (PMC5320079; doi:10.1038/srep40473)
Supplement: Supplementary Table 1 [file srep40473-s2.xls]

## Sheet: RA
Mass	migration time	unadjusted-p-value	BH	Sequence	Prot_Symbol	Prot_Name	Prot_Accession
3575.75	32.3571	8.852918e-11	1.6856e-07
2279.18	23.8718	5.380709e-10	5.12243e-07
1276.7	19.8928	2.883111e-09	1.82981e-06	PEPAKSAPAPKKG	HIST1H2BK	Histone H2B type 1-C/E/F/G/I	P62807
838.401	35.0611	8.417013e-09	4.0065e-06
1085.57	36.651	1.267487e-08	4.82659e-06
1809.88	32.3036	1.971300e-08	6.25559e-06	pGPQGPLGKPGAPGEPGPQG	COL8A1	Collagen alpha-1(VIII) chain	P27658
2392.65	35.5945	2.779313e-08	7.55973e-06
2022.89	33.3665	9.677211e-08	2.04727e-05
2210.95	33.6055	8.623050e-08	2.04727e-05	NGApGNDGAKGDAGApGApGSQGApG	COL1A1	Collagen alpha-1(I) chain	P02452
2294.02	28.4328	1.630545e-07	3.10456e-05	DGAKGDAGPAGPKGEpGSpGENGApG	COL1A1	Collagen alpha-1(I) chain	P02452
1046.43	27.6437	2.599836e-07	4.12507e-05
1641.72	25.1806	2.449563e-07	4.12507e-05
1270.55	29.3807	4.531702e-07	6.6372e-05	DGQPGAKGEpGDAG	COL1A1	Collagen alpha-1(I) chain	P02452
1137.67	21.0696	7.213902e-07	9.81091e-05	RVLNLGPITR	UMOD	"Uromodulin; UMOD"	P07911-2
937.461	34.0958	8.614732e-07	0.000107202	PVQGQQQGP	CUX1	"Homeobox protein cut-like 1; CUX1"	P39880-2
1295.72	38.4495	1.096310e-06	0.000107202	PPPLPPPPPPPPP	PRIMA1	Isoform 2 of Proline-rich membrane anchor 1	Q86XR5-2
1669.69	21.4647	1.091848e-06	0.000107202	DEAGSEADHEGTHSTK	FGA	Fibrinogen alpha chain	P02671
2153.96	21.7982	1.069692e-06	0.000107202	NGEpGGKGERGApGEKGEGGppG	COL3A1	"Collagen alpha-1(III) chain; COL3A1"	P02461
2272.23	23.8766	1.239646e-06	0.000107202
2290.07	33.964	1.115179e-06	0.000107202	PGATGFPGAAGRVGpPGSNGNpGPpG	COL2A1	"Collagen alpha-1(II) chain; COL2A1"	P02458-1
2471.16	34.7735	1.161510e-06	0.000107202	TGPIGPpGPAGApGDKGESGPSGPAGPTG	COL1A1	Collagen alpha-1(I) chain	P02452
2756.27	35.2403	1.294984e-06	0.000107202
3943.83	33.6285	1.252657e-06	0.000107202
1594.73	23.0529	1.501858e-06	0.000114381	ApGGKGDAGApGERGPpG	COL3A1	Collagen alpha-1(III) chain	P02461
2659.23	19.7429	1.500677e-06	0.000114381	FESFGDLSTPDAVMGNPKVKAHGKK	HBB	Hemoglobin subunit beta	P68871
3311.48	24.331	1.655403e-06	0.000121226
882.392	21.5358	1.784124e-06	0.00012132
4339.95	25.7064	1.740462e-06	0.00012132
2137.94	21.7929	2.078893e-06	0.00013649	NGEpGGKGERGApGEKGEGGpPG	COL3A1	Collagen alpha-1(III) chain	P02461
1103.3	36.0893	2.956765e-06	0.000181603
2529.17	26.992	2.944394e-06	0.000181603
891.475	34.9504	3.492444e-06	0.000195577	PPPPPPPPP	ANTXRL	"Anthrax toxin receptor-like; ANTXRL"	A6NF34
1476.63	19.8853	3.341949e-06	0.000195577
2130.96	32.7348	3.403749e-06	0.000195577	GpTGpIGPpGpAGQPGDKGEGGAP	COL3A1	"Collagen alpha-1(III) chain; COL3A1"	P02461
2043.09	27.3325	3.677038e-06	0.000200031
1144.36	35.4858	3.821946e-06	0.000200711
2750.3	28.323	4.005793e-06	0.000200711	RPGApGPAGARGNDGATGAAGPPGPTGpAGpP	COL1A1	Collagen alpha-1(I) chain	P02452
3710.76	19.5749	3.973810e-06	0.000200711
884.391	20.0615	4.162327e-06	0.000203207
2584.2	28.768	4.498487e-06	0.000214128	AGPPGADGQPGAKGEpGDAGAKGDAGPpGP	COL1A1	Collagen alpha-1(I) chain	P02452
2279.07	41.8502	5.347270e-06	0.00024241	AAGAPGpQGFQGPAGEpGEPGQTGp	COL1A2	Collagen alpha-2(I) chain	P08123
3789.83	27.5291	5.322897e-06	0.00024241	VGPpGpPGPpGPPGPPSAGFDFSFLPQPPQEKAHDGGR	COL1A1	Collagen alpha-1(I) chain	P02452
1865.81	32.982	6.097819e-06	0.000270006	DAGPAGPKGEpGSpGENGApG	COL1A1	Collagen alpha-1(I) chain	P02452
1125.54	21.8208	6.270178e-06	0.000270562	PGGWHNGPHAP	SCRIB	"Protein scribble homolog; SCRIB"	Q14160-3
2733.78	34.1596	6.394575e-06	0.000270562
1004.56	36.2241	7.001297e-06	0.000289793	LPPPPPPPPP	ESPN	"Espin; ESPN"	B1AK53-2
3660.72	33.0754	7.218711e-06	0.000292435	GADGQPGAKGEpGDAGAKGDAGPPGpAGPAGpPGPIGNVGApG	COL1A1	Collagen alpha-1(I) chain	P02452
2138.95	24.235	7.974413e-06	0.000316318
2041.98	28.4975	8.147627e-06	0.000316594
2133.96	27.7658	8.738610e-06	0.000332766	DGQPGAKGEpGDAGAKGDAGPPGp	COL1A1	Collagen alpha-1(I) chain	P02452
1746.82	22.4219	9.083065e-06	0.000339101
1850.84	23.6537	9.924609e-06	0.000363393
2194.96	33.4699	1.016181e-05	0.000365058	NGAPGNDGAKGDAGApGApGSQGApG	COL1A1	Collagen alpha-1(I) chain	P02452
3902.98	25.601	1.121291e-05	0.000395359
1915	33.6261	1.159433e-05	0.000401374
1522.71	22.8953	1.230026e-05	0.000410872	EpGKAGERGVpGPpGA	COL1A1	Collagen alpha-1(I) chain	P02452
2395.09	24.373	1.218280e-05	0.000410872
1894.88	42.4737	1.309190e-05	0.000422491	EPTPELPAEVLMVEVEN	LONP1	"Lon protease homolog; LONP1"	K7EKE6
2734.29	28.0527	1.302112e-05	0.000422491
2096.93	20.2737	1.367919e-05	0.000434086	DGppGRDGQpGHKGERGYpG	COL1A2	Collagen alpha-2(I) chain	P08123
1263.55	19.6772	1.444575e-05	0.000443624
2249.02	22.5161	1.434918e-05	0.000443624	NGDDGEAGKPGRPGERGppGpQG	COL1A1	Collagen alpha-1(I) chain	P02452
1182.61	37.557	1.485161e-05	0.000448849	PGpAGPpGPpGPpG	COL3A1	Collagen alpha-1(III) chain	P02461
2036.89	19.8901	1.571529e-05	0.000460337
2309.06	21.8868	1.558690e-05	0.000460337	VEDLINIHFQRAKNGGGEVDV	NMI	N-myc-interactor	Q13287
1077.47	20.4214	1.668276e-05	0.000475183	IVKWDRDm	B2M	"Beta-2-microglobulin; B2M"	P61769
1740.8	34.1369	1.696853e-05	0.000475183
2500.16	20.9091	1.697081e-05	0.000475183	GpPGKNGDDGEAGKPGRpGERGpPGP	COL1A1	Collagen alpha-1(I) chain	P02452
1690.66	22.5022	1.761294e-05	0.000479072
1936.86	23.4309	1.746552e-05	0.000479072
1702.68	19.7686	1.840513e-05	0.000488092
1809.82	20.9525	1.845728e-05	0.000488092	GPpGKNGDDGEAGKpGRpG	COL1A1	Collagen alpha-1(I) chain	P02452
2233.01	22.4913	1.914957e-05	0.000496022	NGDDGEAGKpGRpGERGPPGPQG	COL1A1	Collagen alpha-1(I) chain	P02452
3603.68	32.4085	1.927815e-05	0.000496022	ADGQPGAKGEpGDAGAKGDAGPPGPAGpAGpPGPIGNVGApG	COL1A1	Collagen alpha-1(I) chain	P02452
2093.92	33.7769	2.007366e-05	0.000508864
2639.29	21.4189	2.031178e-05	0.000508864	KEGGKGPRGETGPAGRpGEVGpPGPpGP	COL1A1	Collagen alpha-1(I) chain	P02452
1563.87	24.7391	2.065621e-05	0.000510772
1084.45	35.4024	2.321501e-05	0.000549925
1426.64	23.4379	2.323385e-05	0.000549925	PpGKNGDDGEAGKpG	COL1A1	Collagen alpha-1(I) chain	P02452
2170.97	31.2137	2.313253e-05	0.000549925
2451.26	24.4104	2.348409e-05	0.000549925
3266.48	30.0713	2.368377e-05	0.000549925
2598.18	35.6602	2.457010e-05	0.000563632	GNPGAVGEKGEpGEAGEPGLPGEGGPpGP	COL5A1	Collagen alpha-1(V) chain	P20908
2117.03	42.0035	2.501034e-05	0.000566901
3225.43	22.7467	2.542384e-05	0.000569494
1446.53	19.8168	2.607644e-05	0.00057732
1738.76	25.0428	2.834447e-05	0.00062032	PAPAPPPEPERPKEVE	MYL3	"Myosin light chain 3; MYL3"	E9PGV7
1252.38	35.951	2.941776e-05	0.000629342
1371.57	27.4452	2.909781e-05	0.000629342
2670.19	23.9604	3.009498e-05	0.000636676
2168.61	35.1171	3.044078e-05	0.000636915
1913.9	40.9558	3.451224e-05	0.000714253
1435.7	22.5409	3.616706e-05	0.000714596	GPPGFpGKVGSPGPpG	COL16A1	"Collagen alpha-1(XVI) chain; COL16A1"	Q07092-2
1595.9	21.5836	3.569919e-05	0.000714596
2428.09	27.2114	3.623016e-05	0.000714596
2748.79	36.3823	3.640538e-05	0.000714596
2979.46	24.6954	3.612698e-05	0.000714596
2583.15	23.6834	3.684739e-05	0.000715892	ERGEAGIpGVpGAKGEDGKDGSpGEpG	COL3A1	Collagen alpha-1(III) chain	P02461
1986.67	38.3483	3.731559e-05	0.000717666
1255.68	38.1642	3.794995e-05	0.000722567	GPPLPPPPPPPPP	FMN1	"Formin-1; FMN1"	Q68DA7-5
2668.25	41.9743	3.913224e-05	0.000737701
2135.96	25.8002	3.967375e-05	0.000740577	GDAGApGApGGKGDAGApGERGPpG	COL3A1	Collagen alpha-1(III) chain	P02461
1878.91	26.2544	4.359532e-05	0.000793984
2710.32	35.0781	4.321644e-05	0.000793984
3092.44	36.2957	4.378590e-05	0.000793984	TGEVGAVGPpGFAGEKGPSGEAGTAGPpGTpGPQG	COL1A2	Collagen alpha-2(I) chain	P08123
1945	33.7086	4.474881e-05	0.00080379
976.439	20.4687	4.627699e-05	0.000823471
1204.6	21.9412	4.682277e-05	0.000825468
1447.7	19.4724	4.762968e-05	0.000830275
2113.99	31.5762	4.796757e-05	0.000830275	pVGAAGPAGPNGPpGpAGSRGDGGP	COL1A2	Collagen alpha-2(I) chain	P08123
1876.87	22.2013	5.053821e-05	0.000859851	DDGEAGKPGRPGERGpPGp	COL1A1	Collagen alpha-1(I) chain	P02452
2198.06	34.5525	5.057949e-05	0.000859851	PLSSQTSQPEQEVGTSEGKPI	KANK1	"KN motif and ankyrin repeat domain-containing protein 1; KANK1"	Q14678
1311.37	37.7732	5.138581e-05	0.000863815
2100.01	19.4824	5.220185e-05	0.000863815	PpGKAGEDGHpGKPGRpGERG	COL1A2	Collagen alpha-2(I) chain	P08123
2321.16	22.0596	5.179545e-05	0.000863815
2889.38	28.6515	5.262739e-05	0.000863815	PGSRGENGpTGAVGFAGPQGPDGQPGVKGEP	COL5A2	Collagen alpha-2(V) chain	P05997
1382.65	22.7379	5.392165e-05	0.000867012
1844.48	34.2653	5.355513e-05	0.000867012
2149.96	27.7553	5.418828e-05	0.000867012	DGQpGAKGEpGDAGAKGDAGPPGp	COL1A1	Collagen alpha-1(I) chain	P02452
2297.99	33.8603	5.484660e-05	0.000870233	PpGppGPpGVPGSDGIDGDNGPPGK	COL9A2	"Collagen alpha-2(IX) chain; COL9A2"	H0Y409
1761.83	21.6467	5.590615e-05	0.000879713	DGEAGKpGRPGERGPpGP	COL1A1	Collagen alpha-1(I) chain	P02452
911.265	34.3452	5.675432e-05	0.00088574
2064.92	24.4599	6.301917e-05	0.000967649
2430.08	25.6974	6.288229e-05	0.000967649
1793.75	20.7186	6.812932e-05	0.00103775
2046.94	26.4648	6.996346e-05	0.00105723	DAGAPGApGGKGDAGAPGERGpPG	COL3A1	Collagen alpha-1(III) chain	P02461
1542.69	23.9601	7.420285e-05	0.00111246	VAWKADSSPVKAGVE	IGLC2	Ig lambda-2 chain C regions	P0CG05
1326.57	21.6723	8.075591e-05	0.00120124	QHDVAAKPEEGF	C17orf53	"Uncharacterized protein C17orf53; C17orf53"	Q8N3J3
1492.37	36.6816	8.234804e-05	0.00121329
1523.84	29.7538	8.411443e-05	0.00121329	VIDQSRVLNLGPIT	UMOD	Uromodulin	P07911
2314.01	33.6555	8.399510e-05	0.00121329	GPAGpPGEKGEPGDDGPSGAEGPPGp	COL2A1	"Collagen alpha-1(II) chain; COL2A1"	P02458-1
3183.43	25.0283	8.348311e-05	0.00121329
2946.36	29.8805	8.556251e-05	0.00122489	NSGEpGAPGSKGDTGAKGEpGpVGVQGPpGPAG	COL1A1	Collagen alpha-1(I) chain	P02452
1966.84	21.3703	9.313647e-05	0.00132337
1775.79	40.7713	9.524177e-05	0.00134326
1848.84	27.3209	9.725858e-05	0.00135168
2090.03	21.6209	9.659241e-05	0.00135168	VGHQRNNRQVTLEVSGAEP	SECTM1	"Secreted and transmembrane protein 1; SECTM1"	Q8WVN6
1662.71	25.2276	1.023549e-04	0.00139399
2264.94	43.2938	1.024992e-04	0.00139399	pGFPGAQGEPGSQGEpGDpGLpGP	COL4A2	Collagen alpha-2(IV) chain	P08572
3582.7	19.465	1.022357e-04	0.00139399
1551.67	20.2698	1.098268e-04	0.00148305
4345.89	33.5873	1.109423e-04	0.00148756
2841.26	24.5354	1.135822e-04	0.00151231
2419.07	27.1358	1.188690e-04	0.00157171	NGERGGpGGpGpQGpPGKNGETGPQG	COL3A1	"Collagen alpha-1(III) chain; COL3A1"	P02461
1492.64	27.9002	1.214530e-04	0.0015731	GSpGSPGPDGKTGPpGP	COL1A1	Collagen alpha-1(I) chain	P02452
2269.03	39.327	1.212899e-04	0.0015731
4806.13	26.5902	1.203773e-04	0.0015731
1286.54	29.4051	1.301853e-04	0.00167482	DGQpGAKGEpGDAG	COL1A1	Collagen alpha-1(I) chain	P02452
1357.6	22.2878	1.326899e-04	0.00169558	RAHGQESAIFNE	SECTM1	"Secreted and transmembrane protein 1; SECTM1"	Q8WVN6
972.436	20.1771	1.341404e-04	0.00170269
1350.42	37.7649	1.397728e-04	0.00176243
2086.96	33.2664	1.433171e-04	0.00179524	NPGEPGEpGVSGPMGpRGPpGP	COL2A1	"Collagen alpha-1(II) chain; COL2A1"	P02458-1
3003.38	25.0346	1.451754e-04	0.00180663	KGNSGEPGApGSKGDTGAKGEpGpVGVQGPpGP	COL1A1	Collagen alpha-1(I) chain	P02452
1837.85	25.817	1.501235e-04	0.00184738
2474.07	34.2703	1.503910e-04	0.00184738
2356.66	35.533	1.522726e-04	0.00185851
1626.69	23.0633	1.567499e-04	0.00190097
2396.05	26.9128	1.610144e-04	0.00192812	RGGAGPpGPEGGKGAAGPpGpPGAAGTPG	COL3A1	"Collagen alpha-1(III) chain; COL3A1"	P02461
3735.71	27.172	1.609839e-04	0.00192812
3223.42	39.1264	1.639294e-04	0.00195076
1441.6	19.8457	1.661282e-04	0.00195783
2275.85	19.9596	1.665802e-04	0.00195783
2397.04	33.8227	1.699161e-04	0.00198479
1610.87	30.2917	1.735228e-04	0.0020142	SVIDQSRVLNLGPIT	UMOD	Uromodulin	P07911
2578.14	27.3469	1.745495e-04	0.0020142	VNGApGEAGRDGNpGNDGppGRDGQPG	COL1A2	Collagen alpha-2(I) chain	P08123
1357.58	30.0214	1.761680e-04	0.00202063	SpGSNGApGQRGEp	COL3A1	"Collagen alpha-1(III) chain; COL3A1"	P02461
2165.95	27.9292	1.928640e-04	0.00219888
2548.29	35.1571	1.948226e-04	0.00220799
2226.97	33.4565	1.966380e-04	0.00221538	PpGDEGEmAIISQKGTpGEpGP	COL4A4	"Collagen alpha-4(IV) chain; COL4A4, Collagen alpha-4(IV) chain"	J3KNM7
1922.85	31.9676	1.980894e-04	0.0022186	SPGERGETGPPGPAGFpGApG	COL3A1	Collagen alpha-1(III) chain	P02461
2361.11	20.7943	1.999886e-04	0.00222677	KNGDDGEAGKPGRpGERGPPGpQG	COL1A1	Collagen alpha-1(I) chain	P02452
2987.35	38.5457	2.055003e-04	0.00227484
2443.13	20.8358	2.122486e-04	0.00233596	LLKNGERIEKVEHSDLSFSKD	B2M	"Beta-2-microglobulin form pI 5,3; B2M"	F5H6I0
1068.51	21.7461	2.188276e-04	0.00239453	GEYKFQNAL	ALB	Serum albumin	P02768
2442.07	34.0967	2.217462e-04	0.0024126
3371.64	22.9815	2.237212e-04	0.00242026	VAWKADSSPVKAGVETTTPSKQSNNKYAASSY	IGLC2	Ig lambda-2 chain C regions	P0CG05
2208.89	31.7026	2.256355e-04	0.00242718
1171.51	29.1847	2.338539e-04	0.00248747	DGAKGDAGApGApG	COL1A1	Collagen alpha-1(I) chain	P02452
1942.67	36.3862	2.326859e-04	0.00248747
1751.77	27.7217	2.360157e-04	0.00249652
4100.96	28.7803	2.562803e-04	0.0026959
1444.67	20.0209	2.603619e-04	0.00272379	SpGRDGSpGAKGDRG	COL1A1	Collagen alpha-1(I) chain	P02452
3572.6	30.6681	2.688154e-04	0.00279686
1451.69	22.5536	2.758583e-04	0.00284632	EpGKAGERGVpGPpG	COL1A1	Collagen alpha-1(I) chain	P02452
2411.08	26.8029	2.765593e-04	0.00284632
1852.77	31.2416	2.796077e-04	0.00286222	NGApGEAGRDGNpGNDGPpG	COL1A2	Collagen alpha-2(I) chain	P08123
3343.57	31.8532	2.832550e-04	0.00288405	PpGADGQPGAKGEpGDAGAKGDAGpPGPAGPAGPPGPIG	COL1A1	Collagen alpha-1(I) chain	P02452
1611.77	40.131	2.922545e-04	0.00294419
3891.37	24.489	2.907873e-04	0.00294419
2301.92	42.8968	2.964145e-04	0.00297039	TSEYGVmSPGmmTIPDFGTmS	RGAG1	Retrotransposon gag domain-containing protein 1	Q8NET4
1706.78	22.6894	3.059470e-04	0.00304057
2124.9	26.3184	3.066123e-04	0.00304057
1633.76	19.5284	3.120258e-04	0.00307822	GEDGHpGKPGRpGERG	COL1A2	Collagen alpha-2(I) chain	P08123
2898.31	29.2496	3.159848e-04	0.00310121	GEVGPAGSpGSNGApGQRGEpGPQGHAGAQGp	COL3A1	"Collagen alpha-1(III) chain; COL3A1"	P02461
1917.81	43.4815	3.219288e-04	0.00313168
2023.91	21.4813	3.223789e-04	0.00313168	GEPGGkGERGApGEKGEGGpPG	COL3A1	Collagen alpha-1(III) chain	P02461
2372.08	21.8326	3.250277e-04	0.00314139
3435.75	19.9445	3.292339e-04	0.00316597	TQSGVRPHPAQRIAAASmPHALSYFGRSVDGR	ITGA10	"Integrin alpha-10; ITGA10"	F5GY13
1510.68	19.5162	3.339172e-04	0.00319487	SEADHEGTHSTKRG	FGA	"Fibrinogen alpha chain; FGA"	P02671
5212.19	26.9432	3.498189e-04	0.00333028
1338.6	21.3381	3.586594e-04	0.00338063
3322.66	19.853	3.569911e-04	0.00338063	FTEVQKRSQKEINDMKAKVASLEESEGNK	CKAP4	Cytoskeleton-associated protein 4	Q07065
1504.68	20.2418	3.626326e-04	0.00340124
1072.5	21.1363	3.697831e-04	0.00343447
3002.38	31.2921	3.690178e-04	0.00343447
2201.98	26.0049	3.791012e-04	0.00350393
1708.98	21.6759	3.870704e-04	0.00354609	IDQSRVLNLGPITRK	UMOD	"Uromodulin; UMOD"	P07911-2
2636.2	24.3943	3.873883e-04	0.00354609
2323.04	22.3606	4.016854e-04	0.00365937	KGNSGEPGApGSKGDTGAKGEPGPVG	COL1A1	Collagen alpha-1(I) chain	P02452
1936.73	20.2429	4.394672e-04	0.00396562
3109.37	36.073	4.389099e-04	0.00396562
2612.21	34.9053	4.434249e-04	0.00398246
1022.42	38.3409	4.592641e-04	0.00410535	DGQpGPpGPpG	COL3A1	"Collagen alpha-1(III) chain; COL3A1"	P02461
1526.69	23.9186	4.647878e-04	0.00413531	DGQPGAKGEpGDAGAKG	COL1A1	Collagen alpha-1(I) chain	P02452
1881.82	32.1845	4.703380e-04	0.00416523	DAGPAGpKGEpGSpGENGApG	COL1A1	Collagen alpha-1(I) chain	P02452
1430.58	21.9577	4.791266e-04	0.00422341
1649.71	19.5786	4.938598e-04	0.00433322	GEDGHpGKpGRpGERG	COL1A2	Collagen alpha-2(I) chain	P08123
1463.71	19.4683	5.031137e-04	0.00439417
866.333	25.1451	5.085068e-04	0.00440465
3384.57	30.8333	5.089402e-04	0.00440465
1260.56	21.8281	5.201465e-04	0.00446607
1439.65	29.8171	5.207287e-04	0.00446607	TIDEKGTEAAGAMF	SERPINA1	Alpha-1-antitrypsin	P01009
2487.12	28.2741	5.716622e-04	0.00488092	GADGQPGAKGEpGDAGAKGDAGPpGPAGP	COL1A1	Collagen alpha-1(I) chain	P02452
2430.1	28.3281	5.763983e-04	0.00489939	ADGQPGAKGEpGDAGAKGDAGPpGPAGP	COL1A1	Collagen alpha-1(I) chain	P02452
1464.67	31.4357	6.110873e-04	0.00517116
2261.99	27.1213	6.181357e-04	0.00520766	GADGQpGAKGEPGDAGAKGDAGPpGP	COL1A1	Collagen alpha-1(I) chain	P02452
2073.09	27.4431	6.250612e-04	0.0052428
3097.45	29.6677	6.316269e-04	0.00527464
1449.64	21.8561	6.498541e-04	0.00540315
1512.69	39.5353	6.593209e-04	0.00541297	PGPpGPpGpAGNpGPSP	EMID2	"Collagen alpha-1(XXVI) chain; EMID2"	C9JPW4
1935.9	34.5939	6.595634e-04	0.00541297
2667.18	35.1933	6.545887e-04	0.00541297
1912.85	32.7253	6.682547e-04	0.00541428	NGApGNDGAKGDAGApGApGSQ	COL1A1	Collagen alpha-1(I) chain	P02452
2865.1	39.8024	6.647447e-04	0.00541428
3583.63	26.3039	6.663965e-04	0.00541428
1480.66	29.8758	7.004444e-04	0.00565104
1392.62	21.7521	7.065628e-04	0.0056525
1885.87	21.2648	7.064872e-04	0.0056525	GNAGPpGPPGPAGKEGGKGpR	COL1A1	Collagen alpha-1(I) chain	P02452
2168.97	32.9057	7.200309e-04	0.00573614	GpQGVRGEpGPPGPAGAAGpAGNPG	COL1A1	Collagen alpha-1(I) chain	P02452
2184.57	35.0842	7.275322e-04	0.00577175
1919.87	27.0102	7.438819e-04	0.00585272
4278.97	23.339	7.438854e-04	0.00585272	IQDPRLFAEEKAVADTRDQADGSRASVDSGSSEEQGGSSRA	PIGR	Polymeric immunoglobulin receptor	P01833
1933.88	21.6245	7.553665e-04	0.00591859	GDDGEAGKPGRpGERGPpGP	COL1A1	Collagen alpha-1(I) chain	P02452
1899.85	24.8347	7.723612e-04	0.00602695	SGEpGApGSKGDTGAKGEpGP	COL1A1	Collagen alpha-1(I) chain	P02452
1901.85	31.9918	7.897443e-04	0.00613744
3771.72	32.4371	8.073255e-04	0.00624857
2548.13	22.8678	8.155086e-04	0.00628635	GAPGQNGEPGGkGERGApGEKGEGGPpG	COL3A1	Collagen alpha-1(III) chain	P02461
1993.9	34.7094	8.237304e-04	0.00632412
2273.12	42.5592	8.438267e-04	0.00645239
1330.34	36.0037	8.474524e-04	0.0064542
2298	26.385	8.651873e-04	0.00653697	DGAPGQKGEMGpAGpTGpRGFPGp	COL4A1	"Collagen alpha-1(IV) chain; COL4A1"	P02462-2
2596.23	34.8955	8.634085e-04	0.00653697	GLPGpAGppGEAGKPGEQGVPGDLGApGP	COL1A1	Collagen alpha-1(I) chain	P02452
1895.07	21.396	8.708863e-04	0.00655402	SVIDQSRVLNLGPITRK	UMOD	Uromodulin	P07911
1508.68	29.3327	8.802520e-04	0.00659842	GSpGSpGPDGKTGPPGp	COL1A1	Collagen alpha-1(I) chain	P02452
2754.27	29.6794	8.871544e-04	0.00662409	EGVQKEDIPPADLSDQVPDTESETR	C3	Complement C3	P01024
1773.82	34.6048	9.077929e-04	0.00675171
1273.52	26.6589	9.142071e-04	0.00677296
3906.76	24.2594	9.770580e-04	0.00721054
1310.37	36.2604	9.926544e-04	0.00728961
1435.51	19.7504	9.992583e-04	0.00728961
2088.88	23.6675	9.971076e-04	0.00728961
1652.7	20.1281	1.029836e-03	0.007484
2236.98	27.1389	1.048450e-03	0.0075903	ADGQpGAkGEpGDAGAKGDAGPpGP	COL1A1	Collagen alpha-1(I) chain	P02452
2509.08	25.778	1.053132e-03	0.00759531
1046.51	25.3545	1.065156e-03	0.00765305	SGSVIDQSRV	UMOD	Uromodulin	P07911
1777.84	21.5165	1.075864e-03	0.00770092	DGEAGKpGRpGERGPPGp	COL1A1	Collagen alpha-1(I) chain	P02452
1224.58	39.8492	1.094942e-03	0.00780812
2256.97	33.5541	1.108150e-03	0.00787282	GpPGSQGESGRPGpPGPSGpRGQP	COL3A1	"Collagen alpha-1(III) chain; COL3A1"	P02461
2288.84	40.9112	1.146193e-03	0.00811283
1646.8	21.8854	1.158149e-03	0.00816709
1892.87	22.1963	1.179215e-03	0.00828038	DDGEAGKPGRpGERGPpGp	COL1A1	Collagen alpha-1(I) chain	P02452
2306.03	19.5332	1.182912e-03	0.00828038	DEAGSEADHEGTHSTKRGHAKS	FGA	Fibrinogen alpha chain	P02671
3200.44	29.5171	1.187602e-03	0.00828276
1255.64	24.7537	1.198725e-03	0.00832982
3025.4	29.8591	1.206727e-03	0.00835494	pPGKNGETGPQGppGPTGPGGDKGDTGPPGpQG	COL3A1	"Collagen alpha-1(III) chain; COL3A1"	P02461
1415.59	38.9414	1.227371e-03	0.00846708	DGSDSENIQANGIP	ARFGEF1	Brefeldin A-inhibited guanine nucleotide-exchange protein 1	Q9Y6D6
1179.52	27.1101	1.241224e-03	0.00853173	pGDRGEpGPpGP	COL1A1	Collagen alpha-1(I) chain	P02452
3759.85	19.4114	1.249766e-03	0.00855955
1794.76	30.363	1.268360e-03	0.00864026	GpRGQLGPEGDEGPmGpP	COL27A1	Collagen alpha-1(XXVII) chain	Q8IZC6
2076.94	32.9638	1.270627e-03	0.00864026	PGSSGTGGTATWKPGSSGPGSTGS	FGA	Fibrinogen alpha chain	P02671
1769.71	28.1352	1.295830e-03	0.00878029
1133.42	37.2601	1.320587e-03	0.0089163	PMPMSMPNVM	CLINT1	"Clathrin interactor 1; CLINT1"	Q14677-2
3289.57	24.1428	1.348333e-03	0.00907147
1381.61	27.3536	1.374636e-03	0.00918731
1856.83	42.1331	1.375201e-03	0.00918731	SGETGpAGpPGNpGPPGPpGP	COL2A1	"Collagen alpha-1(II) chain; COL2A1"	P02458-1
1703.84	33.5849	1.382713e-03	0.00920224
3057.39	29.9641	1.387103e-03	0.00920224	GRAGEpGLQGpAGPPGEKGEpGDDGPSGAEGpP	COL2A1, CO2A1_HUMAN	"Collagen alpha-1(II) chain, Collagen alpha-1(II) chain (Alpha-1 type II collagen) [Cleaved into: Collagen alpha-1(II) chain; Chondrocalcin]"	P02458
5156.09	22.3472	1.400748e-03	0.0092605
2907.35	35.9551	1.411182e-03	0.0092972	TGEVGAVGPpGFAGEKGPSGEAGTAGPpGTpGP	COL1A2	Collagen alpha-2(I) chain	P08123
988.528	35.8676	1.426330e-03	0.00936459	PPPPPPPPPP	ANTXRL	"Anthrax toxin receptor-like; ANTXRL"	A6NF34
2739.22	28.4297	1.438568e-03	0.00941248	GpAGSKGESGNKGEpGSAGpQGpPGPSGEE	COL1A2	Collagen alpha-2(I) chain	P08123
1444.36	36.3743	1.443809e-03	0.00941443
1287.59	21.8737	1.463381e-03	0.00947714	LGPHAGDVEGHLS	APOA4	Apolipoprotein A-IV	P06727
3805.86	27.6628	1.463032e-03	0.00947714	VGPpGPpGPpGPpGPPSAGFDFSFLPQPPQEKAHDGGR	COL1A1	Collagen alpha-1(I) chain	P02452
3590.7	29.0044	1.488818e-03	0.00960918
2281.99	42.7153	1.517308e-03	0.00973859	AGGGAGGAAGAEGGPEAAGGAAESPAEGE	ICAM5	Intercellular adhesion molecule 5	Q9UMF0
3258.46	22.9148	1.519097e-03	0.00973859
3218.94	35.0083	1.530474e-03	0.00974589
3249.55	20.9031	1.526264e-03	0.00974589
1405.63	20.1391	1.535775e-03	0.00974705	DGPpGRDGQpGHKG	COL1A2	Collagen alpha-2(I) chain	P08123
1583.58	19.4499	1.550915e-03	0.00980359
1860.46	34.217	1.554981e-03	0.00980359
1580.5	36.3904	1.565320e-03	0.0098362
1812.79	24.1374	1.587102e-03	0.00989343	GEpGApGSKGDTGAKGEpGP	COL1A1	Collagen alpha-1(I) chain	P02452
2590.14	28.0293	1.590015e-03	0.00989343
2805.28	23.7344	1.582194e-03	0.00989343	LKGQpGApGVKGEpGApGENGTPGQTGARG	COL1A2	Collagen alpha-2(I) chain	P08123
3433.6	36.7151	1.600331e-03	0.00992518
2574.11	20.437	1.663461e-03	0.0102832
2389.16	27.1659	1.682829e-03	0.0103693
2306.07	34.8277	1.696715e-03	0.0104211	RTGDAGPVGPpGPpGPpGPpGPPSAG	COL1A1	Collagen alpha-1(I) chain	P02452
3201.55	23.064	1.717360e-03	0.010514	WKADSSPVKAGVETTTPSKQSNNKYAASSY	IGLC2	Ig lambda-2 chain C regions	P0CG05
2490.23	24.6804	1.722885e-03	0.010514
2726.25	28.9168	1.740132e-03	0.0105181	KNGETGPQGPPGPTGPGGDKGDTGPpGPQG	COL3A1	Collagen alpha-1(III) chain	P02461
2776.09	33.3297	1.739833e-03	0.0105181
5724.44	28.1015	1.737957e-03	0.0105181
940.438	23.8128	1.788556e-03	0.0107766
2697.23	29.2378	1.807077e-03	0.0108539	PpGADGQPGAKGEpGDAGAKGDAGpPGPAGP	COL1A1	Collagen alpha-1(I) chain	P02452
1671.54	37.6477	1.825026e-03	0.0109272
1354.64	22.1393	1.836906e-03	0.0109639	GQPGAKGEpGDAGAK	COL1A1	Collagen alpha-1(I) chain	P02452
2100.92	21.9382	1.845025e-03	0.0109779	SGREGApGAEGSpGRDGSpGAKG	COL1A1	Collagen alpha-1(I) chain	P02452
1159.6	26.065	1.891770e-03	0.0111713	SGSVIDQSRVL	UMOD	Uromodulin	P07911
1556.65	27.9078	1.895137e-03	0.0111713
2136.96	21.8112	1.891111e-03	0.0111713
3423.56	33.3797	1.909092e-03	0.0112189
2446.09	28.3726	1.929757e-03	0.0113054	ADGQpGAKGEpGDAGAKGDAGpPGPAGP	COL1A1	Collagen alpha-1(I) chain	P02452
3765.6	20.1729	1.963856e-03	0.0114699
1235.56	26.6462	1.989868e-03	0.0115863	GQDGRpGPpGPpG	COL1A1	Collagen alpha-1(I) chain	P02452
1085.47	21.9376	2.016822e-03	0.0117074
1700.72	29.937	2.027994e-03	0.0117365	EpGSpGENGApGQmGPR	COL1A1	Collagen alpha-1(I) chain	P02452
2767.32	21.6729	2.054606e-03	0.0118545	KEGGKGPRGETGPAGRpGEVGpPGPpGPAG	COL1A1	Collagen alpha-1(I) chain	P02452
1930.77	20.2836	2.063495e-03	0.0118676
1951.86	32.1012	2.069352e-03	0.0118676	VNGApGEAGRDGNpGNDGpPG	COL1A2	Collagen alpha-2(I) chain	P08123
2458.08	34.2033	2.141309e-03	0.012211	GpAGpPGEKGEPGDDGPSGAEGpPGPQ	COL2A1	"Collagen alpha-1(II) chain; COL2A1"	P02458-1
2979.39	29.951	2.142052e-03	0.012211	LTGSpGSpGPDGKTGPpGPAGQDGRPGPPGPpG	COL1A1	Collagen alpha-1(I) chain	P02452
1495.47	36.8862	2.153074e-03	0.0122372
1250.63	20.4195	2.291051e-03	0.0128917	AGVANALAHKYH	HBD	Hemoglobin subunit delta	P02042
1549.7	39.4861	2.302085e-03	0.0128917
1992.94	27.079	2.278496e-03	0.0128917
2574.01	32.8084	2.300909e-03	0.0128917
3273.49	22.8671	2.285988e-03	0.0128917	VHLTPEEKSAVTALWGKVNVDEVGGEALGRL	HBB	"Hemoglobin subunit beta; HBB, Hemoglobin subunit beta"	P68871
1211.54	25.8213	2.347563e-03	0.0130695	GPpGEAGKpGEQG	COL1A1	Collagen alpha-1(I) chain	P02452
2430.59	35.5423	2.345040e-03	0.0130695
1720.69	19.6657	2.370662e-03	0.0131213
4047.91	25.4544	2.364927e-03	0.0131213
1841.75	35.6598	2.384556e-03	0.01316
1516.77	41.0367	2.441532e-03	0.0134355	FDSDPITVTVPVEV	CLU	Clusterin	P10909
3242.46	22.9068	2.483057e-03	0.0136246
3143.45	32.8748	2.520251e-03	0.013789
1948.8	19.9472	2.549437e-03	0.0139087
1392.67	39.0692	2.593857e-03	0.0141106	GPpGPpGPPGPPGPPS	COL1A1	Collagen alpha-1(I) chain	P02452
1653.88	30.3812	2.618930e-03	0.014166	SGSVIDQSRVLNLGPI	UMOD	Uromodulin	P07911
3510.6	40.2441	2.612431e-03	0.014166
1791.8	41.0166	2.649918e-03	0.014293	PSTGSTMVGLSSGLSPALM	POU2F2	"POU domain; class 2; transcription factor 2; POU2F2"	P09086-5
2385.05	33.9488	2.670073e-03	0.0143611	pAGPPGEKGEPGDDGPSGAEGPpGPQ	COL2A1	"Collagen alpha-1(II) chain; COL2A1"	P02458-1
1776.86	21.4446	2.700104e-03	0.0144773	VLAHHFGKEFTPPVQA	HBB	Hemoglobin subunit beta	P68871
4576.1	29.3544	2.706880e-03	0.0144773
1731.75	22.7214	2.759827e-03	0.0147191
1054.52	36.4572	2.784042e-03	0.0148068	GPpGPpGPPGPP	COL1A1	Collagen alpha-1(I) chain	P02452
2383.66	35.5606	2.807268e-03	0.0148887
1949.89	21.6574	2.873640e-03	0.0151984	GDDGEAGKpGRpGERGPPGp	COL1A1	Collagen alpha-1(I) chain	P02452
1835.84	24.0379	2.915633e-03	0.0153465	ApGApGGKGDAGApGERGPpG	COL3A1	Collagen alpha-1(III) chain	P02461
1878.77	19.7663	2.917767e-03	0.0153465
1968.96	32.3522	2.950025e-03	0.0154355	LLSPYSYSTTAVVTNPKE	TTR	Transthyretin	P02766
3586.65	31.7893	2.950903e-03	0.0154355
2744.12	35.1054	2.961728e-03	0.0154497
1549.69	20.2142	2.998068e-03	0.0155935
2816.33	28.3966	3.005681e-03	0.0155935	SSQGGSLPSEEKGHPQEESEESNVSMA	CHGB	Secretogranin-1	P05060
1784.82	20.8523	3.042946e-03	0.0157013
2570.19	42.5602	3.040264e-03	0.0157013
1796.84	20.9468	3.067976e-03	0.0157876	ApGPQGPRGDkGETGERG	COL3A1	Collagen alpha-1(III) chain	P02461
1326.55	29.2043	3.078918e-03	0.0158012	SpGGpGSDGKpGPpG	COL3A1	Collagen alpha-1(III) chain	P02461
2924.39	24.9149	3.111144e-03	0.0159237	TPEEKSAVTALWGKVNVDEVGGEALGRL	HBB	"Hemoglobin subunit beta; HBB"	P68871
1223.57	19.3926	3.128757e-03	0.0159282	DHEGTHSTKRG	FGA	"Fibrinogen alpha chain; FGA"	P02671
1605.73	24.0327	3.126795e-03	0.0159282
3265.46	22.8783	3.225178e-03	0.0163317
3530.43	22.324	3.220523e-03	0.0163317
3189.48	30.2955	3.402459e-03	0.0171838
2078.93	26.6715	3.414563e-03	0.0171993	DAGApGApGGKGDAGApGERGPpG	COL3A1	Collagen alpha-1(III) chain	P02461
2644.22	21.1526	3.524628e-03	0.0177068	GPpGKNGDDGEAGKPGRpGERGPpGpQ	COL1A1	Collagen alpha-1(I) chain	P02452
1063.44	20.2757	3.568904e-03	0.0178508
1630.83	31.2476	3.581403e-03	0.0178508	EEAPSLRPAPPPISGGG	FGB	Fibrinogen beta chain	P02675
1752.78	19.6145	3.578467e-03	0.0178508
2758.25	28.9934	3.593089e-03	0.0178622	KNGETGPQGPpGPTGpGGDKGDTGPpGPQG	COL3A1	Collagen alpha-1(III) chain	P02461
3632.74	33.2296	3.652799e-03	0.0181118	DQGPVGRTGEVGAVGppGFAGEKGPSGEAGTAGPpGTpGP	COL1A2	Collagen alpha-2(I) chain	P08123
2770.25	29.3928	3.721699e-03	0.0184055	GPpGADGQpGAKGEpGDAGAKGDAGpPGPAGP	COL1A1	Collagen alpha-1(I) chain	P02452
3046.32	20.6847	3.763104e-03	0.018562
2742.25	42.1432	3.843092e-03	0.0189076
2305.06	34.9093	3.903727e-03	0.019099
2752.83	36.2768	3.912092e-03	0.019099
2917.36	29.038	3.905249e-03	0.019099	pGTPGFPGERGNSGEHGEIGLpGLpGLpGT	COL4A3	"Collagen alpha-3(IV) chain; COL4A3"	Q01955-2
1240.55	27.052	3.968982e-03	0.0193272	ApGEDGRpGPpGS	COL5A2	Collagen alpha-2(V) chain	P05997
1335.63	38.707	3.980422e-03	0.0193335	PpGPpGPPGPPGPPS	COL1A1	Collagen alpha-1(I) chain	P02452
2261.03	27.1527	4.041617e-03	0.0195808	LQGLpGTGGPpGENGKpGEpGPKG	COL3A1	Collagen alpha-1(III) chain	P02461
3481.4	21.0421	4.053057e-03	0.0195863
1630.74	20.6472	4.079940e-03	0.0196167	EGSpGRDGSpGAKGDRG	COL1A1	Collagen alpha-1(I) chain	P02452
10199.7	21.1148	4.071935e-03	0.0196167
1580.88	23.8674	4.138213e-03	0.0198467	IDQSRVLNLGPITR	UMOD	Uromodulin	P07911
2517.09	20.538	4.195262e-03	0.0200698
2233.05	20.515	4.416913e-03	0.0210772	GKNGDDGEAGKPGRpGERGPpGP	COL1A1	Collagen alpha-1(I) chain	P02452
1012.5	35.0293	4.495590e-03	0.0213662
1368.73	24.7994	4.499928e-03	0.0213662
1635.65	37.3773	4.689456e-03	0.0222108
2772.23	35.2868	4.743663e-03	0.0224118
2439.09	27.8319	4.941842e-03	0.0232903	LDGAKGDAGpAGpKGEpGSpGENGApG	COL1A1	Collagen alpha-1(I) chain	P02452
1816.9	33.7527	4.972566e-03	0.0233361
2210.87	37.8952	4.982470e-03	0.0233361
3616.72	33.188	4.988348e-03	0.0233361	DQGPVGRTGEVGAVGPpGFAGEKGPSGEAGTAGpPGTpGP	COL1A2	Collagen alpha-2(I) chain	P08123
1828.85	21.202	5.092125e-03	0.0237632	SpGRDGSpGAKGDRGETGP	COL1A1	Collagen alpha-1(I) chain	P02452
2219.01	19.6507	5.192804e-03	0.0241738	DEAGSEADHEGTHSTKRGHAK	FGA	Fibrinogen alpha chain	P02671
3719.73	22.4987	5.238825e-03	0.0243286	GpAGEpGRHGKDGLmGSPGFKGEAGSPGAPGQDGTRGEP	COL21A1	"Collagen alpha-1(XXI) chain; COL21A1, Collagen alpha-1(XXI) chain"	Q96P44-3
1927.91	19.5182	5.256025e-03	0.0243491
1410.62	19.897	5.328704e-03	0.0246259
1592.73	19.5192	5.410321e-03	0.0248823
1667.79	40.5608	5.398284e-03	0.0248823
4229	29.1685	5.465093e-03	0.0250736
1141.54	37.3328	5.487970e-03	0.025118	GPpGPpGPPGPpA	COL8A1	Collagen alpha-1(VIII) chain	P27658
3402.62	20.4908	5.534936e-03	0.0252722
2063.93	21.9486	5.569843e-03	0.0253708	NGDDGEAGKpGRpGERGPpGP	COL1A1	Collagen alpha-1(I) chain	P02452
1714.55	37.8491	5.593096e-03	0.0254159
3703.72	22.5153	5.623596e-03	0.0254936	DKGETGEQGDRGIKGHRGFSGLQGppGppGSPGEQGP	COL1A1	Collagen alpha-1(I) chain	P02452
1328.5	26.7771	5.710926e-03	0.025828
3745.66	26.6882	5.748765e-03	0.0259376
1247.48	39.6071	5.781837e-03	0.0259637	SESGSESEPDAGP	UNC119	"Protein unc-119 homolog A; UNC119"	J3QQT8
2516.16	20.8918	5.776865e-03	0.0259637	LKNGERIEKVEHSDLSFSKDW	B2M	"Beta-2-microglobulin form pI 5,3; B2M"	F5H6I0
2048.93	24.4632	5.796281e-03	0.0259673
1612.76	23.3804	5.897526e-03	0.0263589	ApGSKGDTGAKGEpGPVG	COL1A1	Collagen alpha-1(I) chain	P02452
3286.53	25.2627	5.926601e-03	0.0263849
4629.12	29.3106	5.931069e-03	0.0263849
1540.77	29.8655	6.100907e-03	0.0270772	SGSVIDQSRVLNLGP	UMOD	Uromodulin	P07911
2487.09	25.9065	6.191144e-03	0.0274138
2264.03	22.6724	6.392346e-03	0.028239	KGDAGApGApGGKGDAGApGERGPpG	COL3A1	Collagen alpha-1(III) chain	P02461
2589.06	22.5622	6.439613e-03	0.028382
906.406	24.7035	6.483290e-03	0.0285085
1666.78	30.6643	6.507094e-03	0.0285472	KpGEQGVpGDLGApGPSG	COL1A1	Collagen alpha-1(I) chain	P02452
2096.92	32.9972	6.527144e-03	0.0285694	GApGNDGAKGDAGApGApGSQGApG	COL1A1	Collagen alpha-1(I) chain	P02452
2034.88	19.5206	6.602663e-03	0.0288336
1308.54	39.2514	6.657276e-03	0.0290056
1339.6	27.4859	6.713830e-03	0.0291852	SpGERGETGPpGPA	COL3A1	Collagen alpha-1(III) chain	P02461
2887.35	35.7176	6.859077e-03	0.0297487	GpSGpVGpPGLAGERGEQGPpGPTGFQGLPG	COL5A2	Collagen alpha-2(V) chain	P05997
4008.81	23.4219	6.941177e-03	0.0300364
1292.39	36.1593	6.963599e-03	0.0300651
2282.02	22.2394	6.988814e-03	0.0301057	QNGEpGGKGERGApGEKGEGGppG	COL3A1	"Collagen alpha-1(III) chain; COL3A1"	P02461
3887.81	27.5648	7.077060e-03	0.030417
1686.74	39.1461	7.116047e-03	0.0304471	QINDFTLPDVNLIGE	HOOK3	Protein Hook homolog 3	Q86VS8
3047.39	35.7446	7.112456e-03	0.0304471
2186.83	34.5834	7.146252e-03	0.0305078	KGDpGDVGGPGPpGASGEpGAPGpP	COL5A3	Collagen alpha-3(V) chain	P25940
992.416	20.3967	7.206580e-03	0.030628
1138.59	19.5068	7.200029e-03	0.030628
1576.74	19.5079	7.257832e-03	0.0307087	EDGHpGKPGRpGERG	COL1A2	Collagen alpha-2(I) chain	P08123
3031.43	36.0361	7.250436e-03	0.0307087
2062.93	26.579	7.341461e-03	0.0309251	DAGApGAPGGKGDAGApGERGPpG	COL3A1	Collagen alpha-1(III) chain	P02461
2078.99	24.6778	7.329883e-03	0.0309251	DAGApGApGGKGDAGAPGERGppG	COL3A1	"Collagen alpha-1(III) chain; COL3A1"	P02461
2281.98	33.9257	7.436234e-03	0.0312552	ANGApGNDGAKGDAGApGApGSQGApG	COL1A1	Collagen alpha-1(I) chain	P02452
2253.18	24.0247	7.464354e-03	0.0313042
1297.58	27.365	7.499869e-03	0.0313841	SpGSpGPDGKTGPp	COL1A1	Collagen alpha-1(I) chain	P02452
3605.57	21.1852	7.552279e-03	0.0315341	NAPSDWDSRGKDSYETSQLDDQSAETHSHKQS	SPP1	"Osteopontin; SPP1"	P10451-4
1767.78	19.81	7.678836e-03	0.0319079	EAGSEADHEGTHSTKRG	FGA	Fibrinogen alpha chain	P02671
2832.35	28.4623	7.678378e-03	0.0319079
3788.82	25.1861	7.692093e-03	0.0319079
1325.57	21.4314	7.718596e-03	0.0319483	GEpGKNGAKGEpGP	COL3A1	"Collagen alpha-1(III) chain; COL3A1"	P02461
3401.6	25.4711	7.770857e-03	0.0320948	QGKTGpPGPPGVVGpQGPTGETGPMGERGHpGPpGP	COL5A1	Collagen alpha-1(V) chain	P20908
2507.13	22.8058	7.903816e-03	0.0325733	ApGQNGEPGGkGERGAPGEkGEGGPpG	COL3A1	Collagen alpha-1(III) chain	P02461
2373.09	26.7043	7.944424e-03	0.0326699	VQGPEGKLGPLGApGEDGRpGpPGS	COL5A2	Collagen alpha-2(V) chain	P05997
1573.72	29.8596	8.046959e-03	0.0330203
1194.55	26.7008	8.096319e-03	0.0331252	SpGPDGKTGPpGP	COL1A1	Collagen alpha-1(I) chain	P02452
1770.59	38.2586	8.118315e-03	0.0331252
1842.83	40.1208	8.124713e-03	0.0331252	PGENGPVGPPGPPGQpGFpG	COL22A1	"Collagen alpha-1(XXII) chain; COL22A1"	Q8NFW1-3
1100.5	37.0367	8.186047e-03	0.0333039	pGPPGpPGpPSP	COL4A6	Collagen alpha-6(IV) chain	Q14031
1757.75	30.3448	8.244177e-03	0.0334689	EpGSpGENGApGQmGPRG	COL1A1	Collagen alpha-1(I) chain	P02452
4307.09	32.5346	8.328880e-03	0.0337408
1247.52	22.0008	8.382440e-03	0.0338857	DKGETGEQGDRG	COL1A1	Collagen alpha-1(I) chain	P02452
3063.37	35.4132	8.434168e-03	0.0340226
1223.57	20.1831	8.479787e-03	0.0341343	DESGPSIVHRK	POTEF	POTE ankyrin domain family member F	A5A3E0
1375.61	23.245	8.509992e-03	0.0341356
1863.75	19.9231	8.533898e-03	0.0341356
2109.96	21.086	8.524540e-03	0.0341356
2614.17	29.6751	8.656441e-03	0.0344829	GVYGQESGGFSGPGENRSmSGPDNRG	EWSR1	"RNA-binding protein EWS; EWSR1"	Q01844-4
3044.38	24.8256	8.656935e-03	0.0344829
1220.54	22.7521	8.718336e-03	0.0346549	SPRSSSSRSSSP	BCLAF1	"Bcl-2-associated transcription factor 1; BCLAF1"	E9PK91
3677.77	24.4986	8.745820e-03	0.0346918
3839.81	19.703	8.816558e-03	0.0348996
2810.36	36.7495	8.854328e-03	0.034904
3261.5	22.1948	8.854038e-03	0.034904
1947.88	31.6062	8.920549e-03	0.0350924	EGGKGAAGpPGPpGAAGTpGLQG	COL3A1	"Collagen alpha-1(III) chain; COL3A1"	P02461
1754.89	31.2588	8.943922e-03	0.0351118	SGSVIDQSRVLNLGPIT	UMOD	"Uromodulin; UMOD"	P07911-2
879.499	19.881	8.989883e-03	0.0351826	KLGHPDTL	S100A9	Protein S100-A9	P06702
1674.75	23.3379	8.998911e-03	0.0351826	GNSGEpGApGSKGDTGAKG	COL1A1	Collagen alpha-1(I) chain	P02452
2211.97	33.2336	9.218273e-03	0.0359664
2063.92	19.9221	9.253149e-03	0.0360286
3625.62	41.3691	9.342328e-03	0.0363016
2702.21	38.0799	9.609248e-03	0.0372627
1925.82	23.1958	9.731713e-03	0.0376609
1183.36	36.2352	9.814504e-03	0.0379043
3681.72	32.0178	9.859304e-03	0.0380002
1829.81	31.7381	9.892933e-03	0.0380528	ASGLDGRPGPPGTpGpIGVP	COL13A1	"Collagen alpha-1(XIII) chain; COL13A1"	G5E987
2987.35	24.8647	9.958721e-03	0.0382286
3215.4	19.9945	9.997451e-03	0.0383001
1914.9	31.1389	1.008770e-02	0.0385682	FRTQTAPGGQGAPWAEEL	ROBO4	Roundabout homolog 4	Q8WZ75
1221.59	26.7914	1.014880e-02	0.0386616	IGPpGPAGApGDKG	COL1A1	Collagen alpha-1(I) chain	P02452
1524.65	20.0263	1.015273e-02	0.0386616	NGERIEKVEHSDL	B2M	"Beta-2-microglobulin form pI 5,3; B2M"	F5H6I0
1931.9	31.4903	1.027178e-02	0.0390369	LSMDNNRNLDLDSIIAE	KRT4	"Keratin; type II cytoskeletal 4; KRT4"	F5H8K9
1409.58	22.0426	1.030874e-02	0.0390993
1180.54	25.6231	1.044677e-02	0.039544
2191.99	22.3935	1.053339e-02	0.0397928	NGDDGEAGkPGRpGERGPpGPQ	COL1A1	Collagen alpha-1(I) chain	P02452
1790.8	30.4591	1.058868e-02	0.0399225
1509.49	37.0679	1.068728e-02	0.0402146
3288.52	36.6134	1.081130e-02	0.040565	FGAELAASSLPEAmPFTVGDNQTYRGFWNP	PTPRU	"Receptor-type tyrosine-protein phosphatase U; PTPRU"	F8W7J5
3349.42	35.8938	1.082302e-02	0.040565
3076.46	31.2403	1.086146e-02	0.0406291	ADGQPGAKGEpGDAGAKGDAGPpGPAGPAGPPGPIG	COL1A1	Collagen alpha-1(I) chain	P02452
3559.71	24.9213	1.092431e-02	0.0407841
2591.13	28.0074	1.099530e-02	0.0409688	pGQKGEmGPAGPTGpRGFPGPPGpDGL	COL4A1	"Collagen alpha-1(IV) chain; COL4A1"	P02462-2
1234.56	27.372	1.110786e-02	0.0410975	ApGDRGEPGPpGP	COL1A1	Collagen alpha-1(I) chain	P02452
1257.54	26.6436	1.107551e-02	0.0410975	TMMKENFPNF	S100A7	Protein S100-A7	P31151
1596.72	23.4202	1.111617e-02	0.0410975
3754.69	37.133	1.110213e-02	0.0410975
1188.53	23.9313	1.162335e-02	0.0428376
4630	29.3764	1.163185e-02	0.0428376
1314.61	21.8054	1.170788e-02	0.0428835	SpGAKGDRGETGPA	COL1A1	Collagen alpha-1(I) chain	P02452
2030.93	32.6077	1.169874e-02	0.0428835	PpGEAGKpGEQGVpGDLGAPGP	COL1A1	Collagen alpha-1(I) chain	P02452
11967.5	20.4687	1.171189e-02	0.0428835
949.219	34.3333	1.178688e-02	0.0429492
1405.69	23.4208	1.179749e-02	0.0429492	DGVPGKDGPRGPTGP	COL3A1	Collagen alpha-1(III) chain	P02461
3559.71	26.5191	1.178661e-02	0.0429492
1231.42	21.5127	1.184026e-02	0.0430226
1955.88	28.1106	1.211494e-02	0.0439369
1976.82	19.2793	1.215960e-02	0.044015
2103.96	33.0368	1.219168e-02	0.0440474	GPpGEAGKpGEQGVpGDLGApGP	COL1A1	Collagen alpha-1(I) chain	P02452
1767	24.1138	1.226160e-02	0.0440492	SVIDQSRVLNLGPITR	UMOD	Uromodulin	P07911
2435.17	42.3894	1.222763e-02	0.0440492	ADGDLSVPPYDAFQTYAFEGADS	CDH22	Cadherin-22	Q9UJ99
3193.38	22.6436	1.224624e-02	0.0440492	PpGESGREGAPGAEGSpGRDGSpGAKGDRGETGP	COL1A1	Collagen alpha-1(I) chain	P02452
1822.83	26.9998	1.228883e-02	0.0440639
1423.59	21.9081	1.243943e-02	0.0442837
1761.82	32.4721	1.242241e-02	0.0442837	QGPGGPpGPKGNSGEpGApG	COL1A1	Collagen alpha-1(I) chain	P02452
2487.16	34.8324	1.241249e-02	0.0442837
2684.15	34.4488	1.246641e-02	0.0442837
3324.46	39.4544	1.244457e-02	0.0442837
1294.59	20.1478	1.253127e-02	0.0444312	ADHEGTHSTKRG	FGA	Fibrinogen alpha chain	P02671
1545.67	29.2312	1.275997e-02	0.0450742	SGPRGLpGpPGApGPQG	COL1A1	Collagen alpha-1(I) chain	P02452
4911.2	20.1767	1.274550e-02	0.0450742
1440.66	39.2845	1.281579e-02	0.0451213
3822.1	24.7703	1.282070e-02	0.0451213
4191.9	28.669	1.287764e-02	0.0452381
6055.57	21.0495	1.292750e-02	0.0453296
1117.51	36.955	1.311893e-02	0.0456765	GpAGPpGPpGPpG	COL3A1	"Collagen alpha-1(III) chain; COL3A1"	P02461
1764.84	22.9508	1.312239e-02	0.0456765
1954.97	25.3585	1.310931e-02	0.0456765	NPPKPMPNPNPNHPSSSGS	CD99	"CD99 antigen; CD99"	P14209-2
2248.99	25.991	1.308902e-02	0.0456765	GGpGSDGKPGppGSQGESGRPGPpG	COL3A1	"Collagen alpha-1(III) chain; COL3A1"	P02461
1551.65	22.2856	1.334451e-02	0.0463648
1258.4	36.4824	1.365553e-02	0.0471872
2654.19	23.9249	1.364144e-02	0.0471872	ERGEAGIpGVpGAKGEDGKDGSpGEpGA	COL3A1	Collagen alpha-1(III) chain	P02461
3023.36	24.5593	1.363338e-02	0.0471872	IPVKQADSGSSEEKQLYNKYPDAVATW	SPP1	"Osteopontin; SPP1"	P10451-4
1584.51	37.4959	1.368073e-02	0.0471886
1469.67	23.6936	1.377853e-02	0.0473544	DGQPGAKGEpGDAGAK	COL1A1	Collagen alpha-1(I) chain	P02452
3204.5	35.3424	1.376804e-02	0.0473544
1068.45	24.7645	1.406886e-02	0.0480918	GERGETGPpGP	COL2A1	"Collagen alpha-1(II) chain; COL2A1"	P02458-1
1210.55	20.8703	1.405387e-02	0.0480918
2586.73	36.3832	1.401872e-02	0.0480918
1229.53	28.8288	1.434464e-02	0.048842	DGQpGAKGEpGDA	COL1A1	Collagen alpha-1(I) chain	P02452
1693.76	20.5058	1.436530e-02	0.048842
2655.14	22.3309	1.433225e-02	0.048842	DGVSGGEGKGGSDGGGSHRKEGEEADAPG	CD99	CD99 antigen	P14209
1663.63	19.8553	1.454195e-02	0.0492667
1798.78	31.783	1.453900e-02	0.0492667	NDGAKGDAGApGApGSQGApG	COL1A1	Collagen alpha-1(I) chain	P02452
1696.73	29.5178	1.469852e-02	0.0497087	SpGSNGApGQRGEpGPQG	COL3A1	Collagen alpha-1(III) chain	P02461
1188.37	37.3578	1.481884e-02	0.0498499
2828.86	36.504	1.478795e-02	0.0498499
3041.38	29.9831	1.481416e-02	0.0498499

## Sheet: OA
Mass	migration time	unadjusted-p-value	BH	Sequence	Prot_Symbol	Prot_Name	Prot_Accession
2501.12	34.3865	1.32744e-07	0.000230443	ASTAQASSSAASNNHQVGSGNDPWSA	SNX9	Sorting nexin-9	Q9Y5X1
2025.87	32.2255	1.78639e-06	0.000775292	FAERNPVEELTVDSPPVQ	PCDH12	Protocadherin-12	Q9NPG4
2485.12	34.4072	1.72043e-06	0.000775292
3081.42	29.8306	1.21563e-06	0.000775292	GRYVPGSASmGTTMAGVDPFTGNSAYRSAAS	PLAA	"Phospholipase A-2-activating protein; PLAA"	H0YC16
860.362	26.1404	4.39641e-06	0.00127203	DDGEAGKpG	COL1A1	Collagen alpha-1(I) chain	P02452
1769.71	28.1352	3.84753e-06	0.00127203
1925.82	23.1958	6.29667e-06	0.00156157
1737.78	31.0011	8.7944e-06	0.00190838	TGSpGSpGPDGKTGPPGpAG	COL1A1	Collagen alpha-1(I) chain	P02452
1413.55	25.56	1.43661e-05	0.00268479
2030.93	32.6077	1.69228e-05	0.00268479	PpGEAGKpGEQGVpGDLGAPGP	COL1A1	Collagen alpha-1(I) chain	P02452
2088.88	23.6675	1.70119e-05	0.00268479
2584.23	35.1828	2.26366e-05	0.00327476	LTGPIGPPGpAGApGDKGESGPSGPAGPTG	COL1A1	Collagen alpha-1(I) chain	P02452
1296.57	27.5835	3.84126e-05	0.00444562	SGPpGPDGNKGEpG	COL1A2	Collagen alpha-2(I) chain	P08123
1990.88	33.1321	3.78266e-05	0.00444562	HQGPAGPpGPpGPpGPpGVSGGG	COL1A2	Collagen alpha-2(I) chain	P08123
2009.88	32.2918	3.83592e-05	0.00444562	VANEESEHNQGASEENGLP	TRPC4AP	Short transient receptor potential channel 4-associated protein	E1P5Q0
1749.82	23.8112	6.16462e-05	0.00616473	RGDEGPPGSEGARGAPGpA	COL6A1	Collagen alpha-1(VI) chain	P12109
2542.73	30.6811	6.39201e-05	0.00616473
3108.45	31.284	5.81707e-05	0.00616473	ADGQpGAKGEpGDAGAKGDAGpPGPAGPAGPPGpIG	COL1A1	Collagen alpha-1(I) chain	P02452
1989.88	32.4375	8.33145e-05	0.00761232	pGPpGEKGENGDVGPMGPpGP	COL11A1	"Collagen alpha-1(XI) chain; COL11A1"	P12107-3
1142.55	24.6698	8.89837e-05	0.00772379
911.265	34.3452	0.000106064	0.00876795
1807.81	23.9067	0.000113584	0.00896283	WERPFEVKDTEEED	SERPINA1	"Alpha-1-antitrypsin; SERPINA1"	P01009-2
1532.62	26.3459	0.00013325	0.0100575
1040.47	25.0501	0.000152443	0.0101785	SpGPDGKTGPp	COL1A1	Collagen alpha-1(I) chain	P02452
1816.9	33.7527	0.000141844	0.0101785
2050.89	25.2642	0.000149884	0.0101785	FGASAGTGDLSDNHDIISmK	LMAN2	Vesicular integral-membrane protein VIP36	Q12907
1440.56	24.3004	0.000168539	0.0108364	DEAGSEADHEGTHS	FGA	Fibrinogen alpha chain	P02671
6055.57	21.0495	0.000178043	0.0110387
1364.53	27.1444	0.000216615	0.011865
2216.03	33.8306	0.000217301	0.011865	IGPpGPAGApGDKGESGPSGPAGPTG	COL1A1	Collagen alpha-1(I) chain	P02452
3092.46	31.2493	0.000203087	0.011865	ADGQPGAkGEPGDAGAKGDAGPPGPAGpAGpPGPIG	COL1A1	Collagen alpha-1(I) chain	P02452
5528.35	28.0043	0.000218709	0.011865
1200.54	24.1425	0.000242915	0.0121444
2118.94	33.3541	0.000243225	0.0121444	LPGppGEKGENGDVGPmGPpGP	COL11A1	"Collagen alpha-1(XI) chain; COL11A1"	P12107-3
2223.93	25.7017	0.000244847	0.0121444	QDGAKGDRGEDGEPGQPGSPGpT	COL11A2	"Collagen alpha-2(XI) chain; COL11A2"	P13942-5
1474.64	28.9425	0.000253478	0.0122233	FVESQKDPENSPV	CTSA	"Cathepsin A; CTSA"	Q5JZG9
1139.49	20.9651	0.000261018	0.0122467
1159.58	20.6446	0.000268222	0.0122535
2841.26	24.5354	0.000286921	0.0127717
912.384	25.2124	0.000402468	0.0148656	GDRGEpGpP	COL1A1	Collagen alpha-1(I) chain	P02452
1155.45	36.9503	0.00035672	0.0148656
1296.6	19.3654	0.000351739	0.0148656	GApGLAGpAGpQGpS	COL7A1	"Collagen alpha-1(VII) chain; COL7A1"	Q02388-2
1352.56	29.7655	0.000389565	0.0148656	DSGSSEEQGGSSRA	PIGR	Polymeric-immunoglobulin receptor	P01833
1483.66	22.586	0.000370903	0.0148656	GPpGKNGDDGEAGKpG	COL1A1	Collagen alpha-1(I) chain	P02452
2471.16	34.7735	0.000399344	0.0148656	TGPIGPpGPAGApGDKGESGPSGPAGPTG	COL1A1	Collagen alpha-1(I) chain	P02452
3158.44	29.7137	0.000392618	0.0148656
3737.66	37.205	0.00038161	0.0148656
2109.92	24.069	0.000464907	0.0168142
1438.66	22.0085	0.000483412	0.0171266	LQKGNDDHWIVD	RBP4	"Retinol-binding protein 4; RBP4"	P02753
1600.7	40.0851	0.00049929	0.0173353
1267.54	21.1725	0.00059694	0.0203194	RGEQGpRGEpGP	COL8A1	Collagen alpha-1(VIII) chain	P27658
1336.58	21.5096	0.000682736	0.0219985
1407.6	21.6146	0.000681224	0.0219985
2327.08	35.3129	0.000684285	0.0219985
1290.34	30.8661	0.00071116	0.0224468
1442.63	27.6328	0.000734404	0.0227665
2208.89	31.7026	0.000770913	0.023479
911.435	25.8763	0.000825779	0.0235009	DGKTGPpGPA	COL1A1	Collagen alpha-1(I) chain	P02452
1268.57	27.2482	0.000815181	0.0235009	SpGERGETGPpGP	COL3A1	"Collagen alpha-1(III) chain; COL3A1"	P02461
2742.25	28.9803	0.000820008	0.0235009	KNGETGPQGPPGPTGPGGDKGDTGPpGpQG	COL3A1	Collagen alpha-1(III) chain	P02461
3718.72	32.4816	0.000823152	0.0235009	SGPPGRAGEPGLQGPAGPpGEKGEPGDDGpSGAEGPpGPQG	COL2A1	"Collagen alpha-1(II) chain; COL2A1"	P02458-1
1951.86	32.1012	0.000907328	0.0235093	VNGApGEAGRDGNpGNDGpPG	COL1A2	Collagen alpha-2(I) chain	P08123
2407.09	27.6715	0.000879753	0.0235093	LDGAKGDAGPAGPKGEpGSpGENGApG	COL1A1	Collagen alpha-1(I) chain	P02452
2641.23	27.493	0.000853601	0.0235093
3011.39	29.7495	0.000886598	0.0235093	LTGSpGSpGpDGKTGPPGPAGQDGRPGPpGppG	COL1A1	Collagen alpha-1(I) chain	P02452
3426.31	27.6993	0.000903225	0.0235093
3927.82	33.5971	0.000900296	0.0235093
1640.68	28.0422	0.000941171	0.0240275
1134.58	23.6558	0.000985744	0.0241021
1969.84	25.2295	0.000971896	0.0241021	PGpPGPHGPPGpmGPHGLpGP	COL25A1	"Collagen alpha-1(XXV) chain; COL25A1"	Q9BXS0-2
3603.68	32.4085	0.000978148	0.0241021	ADGQPGAKGEpGDAGAKGDAGPPGPAGpAGpPGPIGNVGApG	COL1A1	Collagen alpha-1(I) chain	P02452
1793.88	32.3738	0.00100438	0.0242166	EEAPSLRPAPPPISGGGY	FGB	Fibrinogen beta chain	P02675
1825.8	31.931	0.00108189	0.0253804	GANGApGNDGAKGDAGApGApG	COL1A1	Collagen alpha-1(I) chain	P02452
4229	29.1685	0.00106935	0.0253804
1200.54	25.0266	0.00114659	0.0258504
2673.22	34.781	0.00114571	0.0258504
3425.61	31.2703	0.00113269	0.0258504	NTGApGSPGVSGPKGDAGQpGEKGSpGAQGpPGAPGPLG	COL3A1	Collagen alpha-1(III) chain	P02461
1032.45	25.8974	0.00120911	0.0267924	SPASSQEGSPS	PAXIP1	"PAX-interacting protein 1; PAXIP1"	Q6ZW49-1
1993.88	32.1852	0.00121924	0.0267924	SEGSPGHpGQPGpPGpPGApGP	COL3A1	"Collagen alpha-1(III) chain; COL3A1"	P02461
879.499	19.881	0.00127749	0.0276129	KLGHPDTL	S100A9	Protein S100-A9	P06702
1750.78	23.8278	0.00128839	0.0276129	GPpGPpGKNGDDGEAGKpG	COL1A1	Collagen alpha-1(I) chain	P02452
1439.65	29.8171	0.00132932	0.0277849	TIDEKGTEAAGAMF	SERPINA1	Alpha-1-antitrypsin	P01009
1622.72	26.7913	0.00133758	0.0277849
2734.29	28.0527	0.00136043	0.0277849
4097.87	24.6106	0.00135843	0.0277849	SKGESGNKGEpGSAGPQGPpGPSGEEGKRGPNGEAGSAGPpGPpG	COL1A2	Collagen alpha-2(I) chain	P08123
1096.48	26.0757	0.00140415	0.0278969	ApGDRGEpGpP	COL1A1	Collagen alpha-1(I) chain	P02452
1170.53	22.3829	0.00138818	0.0278969
1535.68	29.1272	0.00141413	0.0278969	ADSGEGDFLAEGGGVR	FGA	Fibrinogen alpha chain	P02671
1082.49	20.7847	0.00145155	0.0283133
2442.07	34.0967	0.0015315	0.0295409
1565.69	26.3032	0.00160634	0.0306441
1114.48	24.2135	0.00164208	0.0306522	SpGERGETGPp	COL3A1	"Collagen alpha-1(III) chain; COL3A1"	P02461
2389.16	27.1659	0.00163112	0.0306522
3401.66	23.4928	0.00169061	0.0312224	GRPEAQPPPLSSEHKEPVAGDAVPGPKDGSAPEV	VGF	Neurosecretory protein VGF	O15240
858.393	23.2367	0.00173031	0.0314442	SpGEAGRpG	COL1A1	Collagen alpha-1(I) chain	P02452
2265.97	33.7321	0.00175057	0.0314442	ANGAPGNDGAKGDAGApGApGSQGApG	COL1A1	Collagen alpha-1(I) chain	P02452
2865.1	39.8024	0.00175696	0.0314442
2406.04	21.6716	0.00178763	0.0316667
2991.42	20.952	0.00196745	0.0345	DKGETGERGAAGIKGHRGFpGNpGApGSpGP	COL3A1	Collagen alpha-1(III) chain	P02461
4153.91	33.548	0.00200846	0.0348668
3201.45	30.4641	0.00204625	0.0351712
1525.67	30.3927	0.00215699	0.0356623	YKTTPPVLDSDGSF	IGHG1	Ig gamma-1 chain C region	P01857
1878.59	30.7785	0.00211772	0.0356623
2321.16	22.0596	0.00214115	0.0356623
2799.09	25.0694	0.00214601	0.0356623
1231.49	39.5665	0.00226496	0.0364072
1451.69	21.3341	0.00222851	0.0364072	KEGRDGKPGppGEP	COL22A1	"Collagen alpha-1(XXII) chain; COL22A1"	Q8NFW1-3
3304.45	36.4135	0.0022475	0.0364072
1512.69	26.6212	0.00231051	0.036464
2422.04	34.0104	0.00230808	0.036464	ITSmEAASGEGSAAGDLDAATGDRGP	FCAMR	High affinity immunoglobulin alpha and immunoglobulin mu Fc receptor	Q8WWV6-3
6211.74	20.2851	0.00233957	0.0365901
1867.67	33.5267	0.00239796	0.0371683
1563.7	29.4617	0.00242904	0.0373169	SpGSPGPDGKTGPpGPAG	COL1A1	Collagen alpha-1(I) chain	P02452
1651.79	40.6617	0.00247782	0.0374043	VGPpGPpGPpGPpGPPSAG	COL1A1	Collagen alpha-1(I) chain	P02452
2548.13	22.8678	0.00246706	0.0374043	GAPGQNGEPGGkGERGApGEKGEGGPpG	COL3A1	Collagen alpha-1(III) chain	P02461
1540.77	29.8655	0.00250412	0.0374755	SGSVIDQSRVLNLGP	UMOD	Uromodulin	P07911
2156.97	22.2173	0.00256728	0.0380923	AEGSpGRDGSpGAKGDRGETGPA	COL1A1	Collagen alpha-1(I) chain	P02452
1210.39	36.4816	0.00267979	0.0394247
3625.62	41.3691	0.00277646	0.0405037
2202.64	35.2038	0.00302099	0.0437037
1250.56	27.9307	0.00306432	0.0439642	ApGEDGRpGPpGP	COL2A1	"Collagen alpha-1(II) chain; COL2A1"	P02458-1
935.447	23.681	0.00336527	0.0478861	GRpGPpGPpG	COL1A1	Collagen alpha-1(I) chain	P02452
3155.3	35.7594	0.00339629	0.0479346
1390.44	36.9459	0.00342646	0.0479704
1576.6	26.3743	0.00347434	0.0482516

## Sheet: PsA
Mass	migration time	unadjusted-p-value	BH	Sequence	Prot_Symbol	Prot_Name	Prot_Accession
1258.25	35.7456	2.750149e-08	4.58725e-05
1111.27	35.2457	1.080006e-07	9.00725e-05
1944.73	20.2008	8.876114e-07	0.000493512
1312.62	22.455	2.778346e-06	0.00115857
1258.4	36.4824	5.664906e-06	0.00160359
1260.56	21.8281	5.768323e-06	0.00160359
1638.73	20.2299	7.698902e-06	0.00160522	AGSEADHEGTHSTKRG	FGA	"Fibrinogen alpha chain; FGA"	P02671
1964.99	24.7932	7.410193e-06	0.00160522
1474.64	28.9425	9.716967e-06	0.00180088	FVESQKDPENSPV	CTSA	"Cathepsin A; CTSA"	Q5JZG9
1452.36	36.3487	1.178297e-05	0.0019654
1104.48	27.8487	1.300411e-05	0.0019719
1447.7	19.4724	1.950074e-05	0.0027106
1250.63	20.4195	2.304899e-05	0.00295736	AGVANALAHKYH	HBD	Hemoglobin subunit delta	P02042
2973.45	24.3704	2.880234e-05	0.00343159	NVGApGAKGARGSAGPpGATGFpGAAGRVGPpGP	COL1A1	Collagen alpha-1(I) chain	P02452
1041.41	37.2786	3.513068e-05	0.00390653
1103.3	36.0893	4.111817e-05	0.00408938
1689.74	40.602	4.167833e-05	0.00408938	LNAADADVPLDDLTFT	FREM2	"FRAS1-related extracellular matrix protein 2; FREM2"	Q5SZK8-2
3932.86	25.9339	4.600067e-05	0.00426273
1338.31	35.9468	5.601749e-05	0.00491775
2168.61	35.1171	6.026583e-05	0.00502617
2281.99	42.7153	6.430195e-05	0.00510741	AGGGAGGAAGAEGGPEAAGGAAESPAEGE	ICAM5	Intercellular adhesion molecule 5	Q9UMF0
879.499	19.881	8.183494e-05	0.0060722	KLGHPDTL	S100A9	Protein S100-A9	P06702
1287.59	21.8737	8.372941e-05	0.0060722	LGPHAGDVEGHLS	APOA4	Apolipoprotein A-IV	P06727
1225.53	26.3051	9.577174e-05	0.00665614	GppGPDGNKGEpG	COL1A2	Collagen alpha-2(I) chain	P08123
1125.54	21.8208	1.179762e-04	0.00739678	PGGWHNGPHAP	SCRIB	"Protein scribble homolog; SCRIB"	Q14160-3
1247.52	22.0008	1.176402e-04	0.00739678	DKGETGEQGDRG	COL1A1	Collagen alpha-1(I) chain	P02452
2112.92	24.3532	1.197320e-04	0.00739678
2321.16	22.0596	1.309699e-04	0.00780206
2376.97	34.0469	1.430702e-04	0.0079547	AGppGEKGEPGDDGpSGAEGPpGPQG	COL2A1	Collagen alpha-1(II) chain	P02458
2548.13	22.8678	1.409951e-04	0.0079547	GAPGQNGEPGGkGERGApGEKGEGGPpG	COL3A1	Collagen alpha-1(III) chain	P02461
1668.81	40.4656	1.642065e-04	0.00835298
1779.8	31.1464	1.652568e-04	0.00835298	GLTGSpGSpGPDGKTGPPGp	COL1A1	Collagen alpha-1(I) chain	P02452
2421	34.8608	1.645101e-04	0.00835298
3063.37	35.4132	2.066092e-04	0.00984641
3677.77	24.4986	2.023539e-04	0.00984641
1567.7	20.1921	2.142128e-04	0.00992519	GSEADHEGTHSTKRG	FGA	Fibrinogen alpha chain	P02671
988.521	22.4442	2.296319e-04	0.0101348
1571.68	39.6319	2.491161e-04	0.0101348
1844.48	34.2653	2.411825e-04	0.0101348
2854.29	21.5483	2.465653e-04	0.0101348
2924.39	24.9149	2.357163e-04	0.0101348	TPEEKSAVTALWGKVNVDEVGGEALGRL	HBB	"Hemoglobin subunit beta; HBB"	P68871
1085.47	21.9376	2.629049e-04	0.0103328
2410.07	23.5009	2.725693e-04	0.0103328	GLKGDRGDPGPQGPPGLALGERGpP	COL7A1	"Collagen alpha-1(VII) chain; COL7A1"	Q02388-2
2414.63	35.6167	2.712682e-04	0.0103328
2361.11	20.7943	3.478301e-04	0.0128929	KNGDDGEAGKPGRpGERGPPGpQG	COL1A1	Collagen alpha-1(I) chain	P02452
1312.55	29.7677	3.586553e-04	0.0130052
4081.85	24.575	3.813436e-04	0.0135336	SKGESGNKGEpGSAGPQGPPGPSGEEGKRGPNGEAGSAGPpGPpG	COL1A2	Collagen alpha-2(I) chain	P08123
1667.79	40.5608	4.313034e-04	0.0149878
2210.95	33.6055	4.495068e-04	0.0153016	NGApGNDGAKGDAGApGApGSQGApG	COL1A1	Collagen alpha-1(I) chain	P02452
1084.43	25.2327	4.781727e-04	0.0156391	DGpSGAEGpPGp	COL2A1	"Collagen alpha-1(II) chain; COL2A1"	P02458-1
3045.41	34.3057	4.711791e-04	0.0156391
1326.57	21.6723	5.083519e-04	0.0160699	QHDVAAKPEEGF	C17orf53	"Uncharacterized protein C17orf53; C17orf53"	Q8N3J3
2199	22.312	5.106133e-04	0.0160699	KGNSGEpGApGSKGDTGAKGEpGP	COL1A1	Collagen alpha-1(I) chain	P02452
1841.75	35.6598	5.260961e-04	0.0162505
2767.32	21.6729	5.587545e-04	0.0169455	KEGGKGPRGETGPAGRpGEVGpPGPpGPAG	COL1A1	Collagen alpha-1(I) chain	P02452
1462.62	39.4214	5.800472e-04	0.0172771	GPpGPAGNpGpSpNSP	EMID2	"Collagen alpha-1(XXVI) chain; EMID2"	C9JPW4
1495.47	36.8862	6.070068e-04	0.0174567
2034.88	19.5206	6.000654e-04	0.0174567
3943.83	33.6285	6.385956e-04	0.0180539
1405.69	23.4208	6.771651e-04	0.0185166	DGVPGKDGPRGPTGP	COL3A1	Collagen alpha-1(III) chain	P02461
1885.87	21.2648	6.673383e-04	0.0185166	GNAGPpGPPGPAGKEGGKGpR	COL1A1	Collagen alpha-1(I) chain	P02452
1693.76	20.5058	6.948455e-04	0.0186936
1296.6	19.3654	7.175103e-04	0.0189969	GApGLAGpAGpQGpS	COL7A1	"Collagen alpha-1(VII) chain; COL7A1"	Q02388-2
1077.47	20.4214	7.501805e-04	0.0195516	IVKWDRDm	B2M	"Beta-2-microglobulin; B2M"	P61769
1764.84	22.9508	8.275114e-04	0.0212352
4368.9	20.2129	8.592626e-04	0.0217159
1068.45	24.7645	1.000711e-03	0.0222776	GERGETGPpGP	COL2A1	"Collagen alpha-1(II) chain; COL2A1"	P02458-1
1085.57	36.651	9.942890e-04	0.0222776
1880.89	43.9095	9.233934e-04	0.0222776
1968.9	25.9641	9.543647e-04	0.0222776	ASTRESGVPDRFSGSGSGTD	Ig kappa chain V-IV region Len	Ig kappa chain V-IV region Len	P01625
2153.96	21.7982	9.005327e-04	0.0222776	NGEpGGKGERGApGEKGEGGppG	COL3A1	"Collagen alpha-1(III) chain; COL3A1"	P02461
2430.08	25.6974	9.399868e-04	0.0222776
3021.38	24.7092	9.139555e-04	0.0222776	DGVSGGEGKGGSDGGGSHRKEGEEADAPGVIPG	CD99	"CD99 antigen; CD99"	P14209-2
3401.6	25.4711	9.855980e-04	0.0222776	QGKTGpPGPPGVVGpQGPTGETGPMGERGHpGPpGP	COL5A1	Collagen alpha-1(V) chain	P20908
3957.91	26.0787	1.001689e-03	0.0222776
1878.59	30.7785	1.033835e-03	0.0223953
2339.09	22.6635	1.028420e-03	0.0223953	KGNSGEPGApGSKGDTGAKGEpGPVG	COL1A1	Collagen alpha-1(I) chain	P02452
1506.53	36.9081	1.070080e-03	0.0225936
2430.1	28.3281	1.057479e-03	0.0225936	ADGQPGAKGEpGDAGAKGDAGPpGPAGP	COL1A1	Collagen alpha-1(I) chain	P02452
2292.07	20.8161	1.088712e-03	0.0226996	EHGPPPPPDERDHSHGPPLPQ	HRG	Histidine-rich glycoprotein	P04196
1956.89	21.4349	1.111128e-03	0.022881	GSpGRDGSpGAKGDRGETGPA	COL1A1	Collagen alpha-1(I) chain	P02452
981.585	24.7955	1.153739e-03	0.0234053	VLNLGPITR	UMOD	Uromodulin	P07911
2283.02	26.5402	1.164655e-03	0.0234053	LVGEpGpAGSKGESGNKGEpGSAGP	COL1A2	Collagen alpha-2(I) chain	P08123
1135.24	35.218	1.223051e-03	0.0242863
884.292	43.8066	1.334091e-03	0.0244534
1170.53	22.3829	1.325590e-03	0.0244534
1435.66	28.8363	1.269793e-03	0.0244534	SpGSPGPDGKTGPpGP	COL1A1	Collagen alpha-1(I) chain	P02452
1550.66	22.2589	1.319664e-03	0.0244534
2087.84	19.4213	1.317243e-03	0.0244534
2185.98	25.8792	1.279255e-03	0.0244534	NSGEpGApGSKGDTGAkGEpGPVG	COL1A1	Collagen alpha-1(I) chain	P02452
3136.35	24.5254	1.295864e-03	0.0244534	DPGLMGERGEDGpAGNGTEGFPGFPGYpGNR	COL6A1	Collagen alpha-1(VI) chain	P12109
1273.64	27.2498	1.360572e-03	0.0246678	SGSVIDQSRVLN	UMOD	Uromodulin	P07911
2348.68	35.5683	1.550011e-03	0.0278002
1417.63	20.0253	1.656001e-03	0.0293852
1896.88	43.6058	1.737657e-03	0.0305096
1071.49	21.4307	1.793560e-03	0.0305271	DGEAGKpGRpG	COL1A1	Collagen alpha-1(I) chain	P02452
2799.09	25.0694	1.792983e-03	0.0305271
3223.39	24.7641	1.767323e-03	0.0305271
2080.94	20.201	1.819872e-03	0.0306621	DGPpGRDGQpGHKGERGYpG	COL1A2	Collagen alpha-2(I) chain	P08123
2022.89	33.3665	1.953859e-03	0.0325904
1942.67	36.3862	1.984429e-03	0.0327725
2323.04	22.3606	2.027062e-03	0.0328266	KGNSGEPGApGSKGDTGAKGEPGPVG	COL1A1	Collagen alpha-1(I) chain	P02452
3385.55	25.4887	2.026394e-03	0.0328266	pGPpGPPGVPGSDGIDGDNGPPGKAGPPGPKGEpGKAG	COL9A2	"Collagen alpha-2(IX) chain; COL9A2"	H0Y409
1013.37	25.1652	2.122907e-03	0.0330935
1306.43	43.9226	2.073257e-03	0.0330935
1865.81	32.982	2.085291e-03	0.0330935	DAGPAGPKGEpGSpGENGApG	COL1A1	Collagen alpha-1(I) chain	P02452
2076.95	21.7789	2.119838e-03	0.0330935	GPpGPpGKNGDDGEAGkpGRPG	COL1A1	Collagen alpha-1(I) chain	P02452
1612.76	23.3804	2.210979e-03	0.0341473	ApGSKGDTGAKGEpGPVG	COL1A1	Collagen alpha-1(I) chain	P02452
2888.36	24.097	2.353893e-03	0.036021
1542.69	23.9601	2.394434e-03	0.0363083	VAWKADSSPVKAGVE	IGLC2	Ig lambda-2 chain C regions	P0CG05
1100.5	37.0367	2.480421e-03	0.0370046	pGPPGpPGpPSP	COL4A6	Collagen alpha-6(IV) chain	Q14031
1138.59	19.5068	2.557320e-03	0.0370046
1144.36	35.4858	2.546479e-03	0.0370046
1310.37	36.2604	2.541799e-03	0.0370046
1586.64	39.7932	2.556565e-03	0.0370046	AAAAGAAAGGQQAAAGmGLG	ARID1B	"AT-rich interactive domain-containing protein 1B; ARID1B"	Q8NFD5-3
2639.29	21.4189	2.573464e-03	0.0370046	KEGGKGPRGETGPAGRpGEVGpPGPpGP	COL1A1	Collagen alpha-1(I) chain	P02452
3023.36	24.5593	2.597694e-03	0.0370338	IPVKQADSGSSEEKQLYNKYPDAVATW	SPP1	"Osteopontin; SPP1"	P10451-4
2231.99	25.619	2.666986e-03	0.0376994	pGSDGKPGPpGSQGESGRpGPpGP	COL3A1	"Collagen alpha-1(III) chain; COL3A1"	P02461
1182.61	37.557	2.822956e-03	0.0392391	PGpAGPpGPpGPpG	COL3A1	Collagen alpha-1(III) chain	P02461
2989.45	24.4271	2.813696e-03	0.0392391	VMGFPGpKGAAGEPGKAGERGVpGppGAVGPAG	COL1A1	Collagen alpha-1(I) chain	P02452
1948.8	19.9472	2.881605e-03	0.0397233
1161.5	37.6107	3.149948e-03	0.0416296	GDpGPpGPpGPpG	COL15A1	Collagen alpha-1(XV) chain	P39059
1178.39	20.7117	3.244277e-03	0.0416296
1594.73	23.0529	3.353061e-03	0.0416296	ApGGKGDAGApGERGPpG	COL3A1	Collagen alpha-1(III) chain	P02461
1663.63	19.8553	3.290819e-03	0.0416296
1771.81	39.9462	3.394261e-03	0.0416296	GLDGQpGApGLPGpPGpAGP	COL4A5	"Collagen alpha-5(IV) chain; COL4A5"	P29400
1825.79	20.135	3.355164e-03	0.0416296	DEAGSEADHEGTHSTKR	FGA	Fibrinogen alpha chain	P02671
2191.99	22.3935	3.062573e-03	0.0416296	NGDDGEAGkPGRpGERGPpGPQ	COL1A1	Collagen alpha-1(I) chain	P02452
2211.97	33.2336	3.302661e-03	0.0416296
2232	33.63	3.218304e-03	0.0416296	IGPpGPAGApGDkGESGPSGPAGPTG	COL1A1	Collagen alpha-1(I) chain	P02452
2320.07	20.7338	3.302233e-03	0.0416296	KNGDDGEAGKpGRpGERGPPGpQ	COL1A1	Collagen alpha-1(I) chain	P02452
2428.09	27.2114	3.141559e-03	0.0416296
2758.25	28.9934	3.285788e-03	0.0416296	KNGETGPQGPpGPTGpGGDKGDTGPpGPQG	COL3A1	Collagen alpha-1(III) chain	P02461
3023.41	20.9496	3.389079e-03	0.0416296
3109.37	36.073	3.231075e-03	0.0416296
3114.43	30.2902	3.343886e-03	0.0416296
1311.37	37.7732	3.597764e-03	0.0423648
1510.68	20.1663	3.582997e-03	0.0423648	SEADHEGTHSTKRG	FGA	Fibrinogen alpha chain	P02671
1723.52	37.7439	3.602220e-03	0.0423648
2349.04	27.3655	3.568155e-03	0.0423648	GADGQPGAkGEpGDAGAKGDAGPpGPA	COL1A1	Collagen alpha-1(I) chain	P02452
2933.36	27.6714	3.606595e-03	0.0423648
11041.6	22.0723	3.574279e-03	0.0423648
2207.07	43.4589	3.632412e-03	0.0423697	EAEDLQVGQVELGGGPGAGSLQP	INS	Insulin	P01308
1491.74	39.8339	3.708194e-03	0.0429532	VGPpGpPGPPGPPGPPS	COL1A1	Collagen alpha-1(I) chain	P02452
3660.72	33.0754	3.773059e-03	0.0434032	GADGQPGAKGEpGDAGAKGDAGPPGpAGPAGpPGPIGNVGApG	COL1A1	Collagen alpha-1(I) chain	P02452
1761.69	19.3667	3.816354e-03	0.0436005
1513.44	36.7892	3.866777e-03	0.0436402
3722.05	22.0503	3.872149e-03	0.0436402
2066.89	25.0788	3.928312e-03	0.043976
1211.54	25.8213	3.974682e-03	0.0440443	GPpGEAGKpGEQG	COL1A1	Collagen alpha-1(I) chain	P02452
2443.13	20.8358	3.987221e-03	0.0440443	LLKNGERIEKVEHSDLSFSKD	B2M	"Beta-2-microglobulin form pI 5,3; B2M"	F5H6I0
2063.93	35.7208	4.019526e-03	0.044109
892.274	35.2103	4.076075e-03	0.0444372
1371.57	27.4452	4.157995e-03	0.0447514
1518.6	19.3714	4.159462e-03	0.0447514
6211.74	20.2851	4.185387e-03	0.0447514
1150.56	22.4305	4.412218e-03	0.0468763	DGVPGKDGPRGP	COL3A1	"Collagen alpha-1(III) chain; COL3A1"	P02461
2133.96	27.7658	4.515366e-03	0.0470919	DGQPGAKGEpGDAGAKGDAGPPGp	COL1A1	Collagen alpha-1(I) chain	P02452
2864.25	20.1472	4.496849e-03	0.0470919	GRDGNpGNDGPpGRDGQpGHKGERGYpG	COL1A2	Collagen alpha-2(I) chain	P08123
3076.46	31.2403	4.545443e-03	0.0470919	ADGQPGAKGEpGDAGAKGDAGPpGPAGPAGPPGPIG	COL1A1	Collagen alpha-1(I) chain	P02452
3242.46	22.9068	4.532153e-03	0.0470919
937.461	34.0958	4.645396e-03	0.047175	PVQGQQQGP	CUX1	"Homeobox protein cut-like 1; CUX1"	P39880-2
1496.68	30.3745	4.646402e-03	0.047175	MIPGGLSEAKPATPE	CSTA	Cystatin-A	P01040
2644.22	21.1526	4.666592e-03	0.047175	GPpGKNGDDGEAGKPGRpGERGPpGpQ	COL1A1	Collagen alpha-1(I) chain	P02452
3350.55	31.0174	4.600014e-03	0.047175
1032.5	21.2104	4.761096e-03	0.0478404	RVAPEEHPV	POTEF	POTE ankyrin domain family member F	A5A3E0
2109.92	24.069	4.862000e-03	0.0485369
3433.6	36.7151	4.888606e-03	0.0485369
1022.42	38.3409	4.938498e-03	0.0487421	DGQpGPpGPpG	COL3A1	"Collagen alpha-1(III) chain; COL3A1"	P02461
1444.67	20.0209	5.025419e-03	0.0493082	SpGRDGSpGAKGDRG	COL1A1	Collagen alpha-1(I) chain	P02452

## Sheet: IBD
Mass	migration time	unadjusted-p-value	BH	Sequence	Prot_Symbol	Prot_Name	Prot_Accession
1700.72	29.937	7.735504e-08	6.61386e-05	EpGSpGENGApGQmGPR	COL1A1	Collagen alpha-1(I) chain	P02452
3057.39	29.9641	5.482900e-08	6.61386e-05	GRAGEpGLQGpAGPPGEKGEpGDDGPSGAEGpP	COL2A1, CO2A1_HUMAN	"Collagen alpha-1(II) chain, Collagen alpha-1(II) chain (Alpha-1 type II collagen) [Cleaved into: Collagen alpha-1(II) chain; Chondrocalcin]"	P02458
3426.31	27.6993	1.685098e-07	9.60506e-05
2487.12	28.2741	4.793133e-07	0.000204906	GADGQPGAKGEpGDAGAKGDAGPpGPAGP	COL1A1	Collagen alpha-1(I) chain	P02452
1571.68	39.6319	6.120032e-07	0.000209305
2636.2	24.3943	9.145523e-07	0.000223412
3832.68	21.6654	7.945886e-07	0.000223412
2548.29	35.1571	1.813457e-06	0.000387627
1198.57	21.9026	2.579192e-06	0.000441042
2898.31	29.2496	2.499023e-06	0.000441042	GEVGPAGSpGSNGApGQRGEpGPQGHAGAQGp	COL3A1	"Collagen alpha-1(III) chain; COL3A1"	P02461
2841.26	24.5354	2.878797e-06	0.000447522
2297.99	33.8603	8.439514e-06	0.00120263	PpGppGPpGVPGSDGIDGDNGPPGK	COL9A2	"Collagen alpha-2(IX) chain; COL9A2"	H0Y409
1235.56	26.6462	1.120668e-05	0.00127756	GQDGRpGPpGPpG	COL1A1	Collagen alpha-1(I) chain	P02452
1258.25	35.7456	1.012411e-05	0.00127756
2567.13	34.802	1.099522e-05	0.00127756
1770.59	38.2586	1.359322e-05	0.00145277
1738.76	25.0428	1.610576e-05	0.00162005	PAPAPPPEPERPKEVE	MYL3	"Myosin light chain 3; MYL3"	E9PGV7
1401.66	40.0387	1.982955e-05	0.00188381	SIAAGGEGLTDVSPE	ATG12	"Ubiquitin-like protein ATG12; ATG12"	D6RB14
3409.64	33.1746	2.293991e-05	0.00206459	NTGAPGSpGVSGpKGDAGQPGEKGSpGAQGPPGAPGPLG	CO3A1_HUMAN, COL3A1	Collagen alpha-1(III) chain	P02461
1675.71	29.2032	3.132772e-05	0.00214282
1714.55	37.8491	2.566042e-05	0.00214282
2093.92	33.7769	2.768209e-05	0.00214282
2710.32	35.0781	3.076727e-05	0.00214282
3886.83	33.5376	2.902734e-05	0.00214282
6185.42	25.2322	2.936957e-05	0.00214282
1767	24.1138	3.560946e-05	0.00234201	SVIDQSRVLNLGPITR	UMOD	Uromodulin	P07911
2231.99	25.619	3.842183e-05	0.00234611	pGSDGKPGPpGSQGESGRpGPpGP	COL3A1	"Collagen alpha-1(III) chain; COL3A1"	P02461
2288.84	40.9112	3.808470e-05	0.00234611
2628.22	34.9664	3.978790e-05	0.00234611
3137.41	30.3462	4.673843e-05	0.00266409	pGLpGGVGQPGAVGEKGERGDAGDPGPpGAPGIpG	COL5A3	Collagen alpha-3(V) chain	P25940
1046.43	27.6437	5.169803e-05	0.00285173
2149.96	27.7553	5.368792e-05	0.00286895	DGQpGAKGEpGDAGAKGDAGPPGp	COL1A1	Collagen alpha-1(I) chain	P02452
1439.65	29.8171	6.085723e-05	0.00289072	TIDEKGTEAAGAMF	SERPINA1	Alpha-1-antitrypsin	P01009
2100.92	21.9382	5.874186e-05	0.00289072	SGREGApGAEGSpGRDGSpGAKG	COL1A1	Collagen alpha-1(I) chain	P02452
2185.98	25.8792	5.996389e-05	0.00289072	NSGEpGApGSKGDTGAkGEpGPVG	COL1A1	Collagen alpha-1(I) chain	P02452
3204.5	35.3424	5.701801e-05	0.00289072
1096.48	26.0757	6.836252e-05	0.00315946	ApGDRGEpGpP	COL1A1	Collagen alpha-1(I) chain	P02452
1823.99	24.3977	7.243549e-05	0.0032596	GSVIDQSRVLNLGPITR	UMOD	Uromodulin	P07911
2226.97	33.4565	7.907145e-05	0.00346698	PpGDEGEmAIISQKGTpGEpGP	COL4A4	"Collagen alpha-4(IV) chain; COL4A4, Collagen alpha-4(IV) chain"	J3KNM7
911.265	34.3452	8.723307e-05	0.00361999
1182.61	37.557	9.314873e-05	0.00361999	PGpAGPpGPpGPpG	COL3A1	Collagen alpha-1(III) chain	P02461
1822.83	26.9998	9.115986e-05	0.00361999
2269.03	39.327	9.399749e-05	0.00361999
2340	34.1003	9.526277e-05	0.00361999	VQmLKTIDAmDTWEDLTELG	YTHDC2	Probable ATP-dependent RNA helicase YTHDC2	Q9H6S0
2529.17	26.992	8.974796e-05	0.00361999
838.401	35.0611	1.144068e-04	0.00370878
1295.72	38.4495	9.992495e-05	0.00370878	PPPLPPPPPPPPP	PRIMA1	Isoform 2 of Proline-rich membrane anchor 1	Q86XR5-2
1350.42	37.7649	1.032922e-04	0.00370878
1509.49	37.0679	1.067186e-04	0.00370878
1925.82	23.1958	1.132196e-04	0.00370878
2165.95	27.9292	1.149505e-04	0.00370878
3632.74	33.2296	1.106441e-04	0.00370878	DQGPVGRTGEVGAVGppGFAGEKGPSGEAGTAGPpGTpGP	COL1A2	Collagen alpha-2(I) chain	P08123
3719.73	22.4987	1.134875e-04	0.00370878	GpAGEpGRHGKDGLmGSPGFKGEAGSPGAPGQDGTRGEP	COL21A1	"Collagen alpha-1(XXI) chain; COL21A1, Collagen alpha-1(XXI) chain"	Q96P44-3
1122.4	24.9995	1.206241e-04	0.00370902
1239.51	35.7204	1.214649e-04	0.00370902
1366.62	27.4376	1.174703e-04	0.00370902	pPGEAGKpGEQGVp	COL1A1	Collagen alpha-1(I) chain	P02452
2401.15	34.599	1.278544e-04	0.00383563	QKGDEGPPGISIpGppGLDGQpGAP	COL4A5	"Collagen alpha-5(IV) chain; COL4A5"	P29400
1135.24	35.218	1.371987e-04	0.004045
2113.99	31.5762	1.434543e-04	0.00408845	pVGAAGPAGPNGPpGpAGSRGDGGP	COL1A2	Collagen alpha-2(I) chain	P08123
2853.33	23.7783	1.429934e-04	0.00408845	GRpGDAGPQGKVGPSGAPGEDGRpGPpGPQG	COL2A1	"Collagen alpha-1(II) chain; COL2A1"	P02458-1
2184.57	35.0842	1.463584e-04	0.00410283
2048.93	24.4632	1.715256e-04	0.00451543
2471.16	34.7735	1.651447e-04	0.00451543	TGPIGPpGPAGApGDKGESGPSGPAGPTG	COL1A1	Collagen alpha-1(I) chain	P02452
2739.22	28.4297	1.716393e-04	0.00451543	GpAGSKGESGNKGEpGSAGpQGpPGPSGEE	COL1A2	Collagen alpha-2(I) chain	P08123
3289.57	24.1428	1.715379e-04	0.00451543
1339.6	27.4859	1.960882e-04	0.00508047	SpGERGETGPpGPA	COL3A1	Collagen alpha-1(III) chain	P02461
2430.59	35.5423	2.025665e-04	0.00509395
2501.12	34.3865	2.009200e-04	0.00509395	ASTAQASSSAASNNHQVGSGNDPWSA	SNX9	Sorting nexin-9	Q9Y5X1
1018.46	24.5356	2.128941e-04	0.00523427	SpGGKGEmGPA	COL3A1	"Collagen alpha-1(III) chain; COL3A1"	P02461
2639.29	21.4189	2.142682e-04	0.00523427	KEGGKGPRGETGPAGRpGEVGpPGPpGP	COL1A1	Collagen alpha-1(I) chain	P02452
1114.48	24.2135	2.284447e-04	0.00531958	SpGERGETGPp	COL3A1	"Collagen alpha-1(III) chain; COL3A1"	P02461
1270.55	29.3807	2.301796e-04	0.00531958	DGQPGAKGEpGDAG	COL1A1	Collagen alpha-1(I) chain	P02452
1357.58	30.0214	2.259270e-04	0.00531958	SpGSNGApGQRGEp	COL3A1	"Collagen alpha-1(III) chain; COL3A1"	P02461
1622.72	26.7913	2.302917e-04	0.00531958
1751.77	27.7217	2.426477e-04	0.00531958
2088.88	23.6675	2.420653e-04	0.00531958
3334.54	31.0159	2.426153e-04	0.00531958
3343.57	31.8532	2.396146e-04	0.00531958	PpGADGQPGAKGEpGDAGAKGDAGpPGPAGPAGPPGPIG	COL1A1	Collagen alpha-1(I) chain	P02452
2081.94	33.6612	2.580495e-04	0.0055831
2488.19	34.7514	2.611977e-04	0.0055831	GSAGPPGFpGAPGPKGEIGAVGNAGpAGp	COL1A2	Collagen alpha-2(I) chain	P08123
3247.54	31.3377	2.707747e-04	0.00571371
4438.02	32.776	2.739906e-04	0.00571371
2713.23	29.2227	2.776602e-04	0.00572047	PpGADGQpGAKGEpGDAGAKGDAGPpGPAGP	COL1A1	Collagen alpha-1(I) chain	P02452
4785.11	23.8544	2.868282e-04	0.005839	GLAGTAGEpGRDGNPGSDGLPGRDGSpGGKGDRGENGSpGAPGAPGHPGPPGp	COL3A1	Collagen alpha-1(III) chain	P02461
2117.03	42.0035	3.069781e-04	0.00614097
4942.53	25.6299	3.088441e-04	0.00614097
1786.58	38.2934	3.238572e-04	0.00629313
5276.41	20.0408	3.214497e-04	0.00629313
5043.13	26.6011	3.276242e-04	0.0062948
2297.01	33.8652	3.317701e-04	0.00630363	GpAGPpGEAGKPGEQGVPGDLGAPGP	COL1A1	Collagen alpha-1(I) chain	P02452
3583.63	26.3039	3.377710e-04	0.00634713
2233.01	22.4913	3.471995e-04	0.00645338	NGDDGEAGKpGRpGERGPPGPQG	COL1A1	Collagen alpha-1(I) chain	P02452
5498.37	20.1562	3.532851e-04	0.00649589
2385.05	33.9488	3.637543e-04	0.00661723	pAGPPGEKGEPGDDGPSGAEGPpGPQ	COL2A1	"Collagen alpha-1(II) chain; COL2A1"	P02458-1
3423.56	33.3797	4.094654e-04	0.00737038
4185.91	33.5804	4.252139e-04	0.00757412
1012.5	35.0293	4.318790e-04	0.00761354
2384.05	33.8514	4.538969e-04	0.00792004
1734.79	23.58	5.038618e-04	0.00853073	GppGPPGKNGDDGEAGKPG	COL1A1	Collagen alpha-1(I) chain	P02452
2236.98	27.1389	4.993022e-04	0.00853073	ADGQpGAkGEpGDAGAKGDAGPpGP	COL1A1	Collagen alpha-1(I) chain	P02452
3685.83	22.1963	4.966482e-04	0.00853073	GRPEAQPPPLSSEHKEPVAGDAVPGPKDGSAPEVRGA	VGF	Neurosecretory protein VGF	O15240
1885.65	38.82	5.214830e-04	0.00865763
3157.13	34.6976	5.214830e-04	0.00865763
2277.01	27.2248	5.318994e-04	0.00874565
1286.54	29.4051	5.450504e-04	0.00887653	DGQpGAKGEpGDAG	COL1A1	Collagen alpha-1(I) chain	P02452
1268.57	27.2482	5.863841e-04	0.00928441	SpGERGETGPpGP	COL3A1	"Collagen alpha-1(III) chain; COL3A1"	P02461
1848.84	27.3209	5.833047e-04	0.00928441
2837.36	23.8684	5.842209e-04	0.00928441	IPVKQADSGSSEEKQLYNKYPDAVAT	SPP1	Osteopontin	P10451
1338.31	35.9468	6.111927e-04	0.00958844
2933.36	27.6714	6.274165e-04	0.00966561
4362.94	23.0562	6.266777e-04	0.00966561
1706.78	22.6894	6.343697e-04	0.00968547
1452.36	36.3487	6.711185e-04	0.0101559
1292.39	36.1593	7.015014e-04	0.0103411
1808.79	23.7176	6.895614e-04	0.0103411	RGMpGSpGGPGSDGKPGPpG	COL3A1	"Collagen alpha-1(III) chain; COL3A1"	P02461
1818.83	30.9531	6.991960e-04	0.0103411	GLpGTGGPpGENGKPGEPGp	COL3A1	Collagen alpha-1(III) chain	P02461
2742.25	42.1432	7.291948e-04	0.0106575
1257.44	33.9189	7.498077e-04	0.0108659
1053.48	25.0698	8.007959e-04	0.0114113	GpGSDGKPGPpG	COL3A1	"Collagen alpha-1(III) chain; COL3A1"	P02461
3058.38	24.8236	7.961774e-04	0.0114113	QNGEPGGKGERGApGEKGEGGppGVAGPpGGSGP	COL3A1	Collagen alpha-1(III) chain	P02461
1992.94	27.079	8.267954e-04	0.0114945
2064.92	24.4599	8.161426e-04	0.0114945
4833.15	23.9243	8.201995e-04	0.0114945
1234.56	27.372	8.470804e-04	0.0115881	ApGDRGEPGPpGP	COL1A1	Collagen alpha-1(I) chain	P02452
1769.71	28.1352	8.465797e-04	0.0115881
1487.65	29.6217	8.768080e-04	0.0118178	GLSMDGGGSPKGDVDP	FXYD2	Sodium/potassium-transporting ATPase subunit gamma	P54710-1
2186.83	34.5834	8.785248e-04	0.0118178	KGDpGDVGGPGPpGASGEpGAPGpP	COL5A3	Collagen alpha-3(V) chain	P25940
3801.77	33.4628	8.846087e-04	0.0118178	DQGPVGRTGEVGAVGPpGFAGEKGPSGEAGTAGPpGTpGPQG	COL1A2	Collagen alpha-2(I) chain	P08123
1256.55	27.138	8.989483e-04	0.0119163	AEMREQYEAM	KRT13	"Keratin; type I cytoskeletal 13; KRT13"	P13646-2
1118.49	37.7593	9.529800e-04	0.0125354
884.292	43.8066	1.013637e-03	0.0128974
1311.37	37.7732	1.015356e-03	0.0128974
1352.78	24.6014	1.033297e-03	0.0128974
1494.66	30.3993	9.979896e-04	0.0128974	EpGDAGAKGDAGPpGPA	CO1A1_HUMAN, COL1A1	Collagen alpha-1(I) chain, Collagen alpha-1(I) chain (Alpha-1 type I collagen)	P02452
2292.02	27.2827	1.032780e-03	0.0128974	ADGQpGAKGEpGDAGAKGDAGPpGPA	COL1A1	Collagen alpha-1(I) chain	P02452
2410.07	23.5009	1.020561e-03	0.0128974	GLKGDRGDPGPQGPPGLALGERGpP	COL7A1	"Collagen alpha-1(VII) chain; COL7A1"	Q02388-2
3391.58	31.9625	1.024799e-03	0.0128974	TTLSPSSSTTHEGEPTTFQSWPSSKDTSPAPSG	MUC12	Mucin-12	F5GWV9
2748.79	36.3823	1.052750e-03	0.0130449
1004.56	36.2241	1.084875e-03	0.013285	LPPPPPPPPP	ESPN	"Espin; ESPN"	B1AK53-2
1328.5	26.7771	1.092840e-03	0.013285
2208.89	31.7026	1.095432e-03	0.013285
2551.15	34.7151	1.108872e-03	0.0133533
2695.2	23.5225	1.132620e-03	0.0135439	SGHPGSPGSPGYQGPpGEPGQAGPSGPpGP	COL3A1	"Collagen alpha-1(III) chain; COL3A1"	P02461
1244.57	21.6465	1.152266e-03	0.0136831
1754.89	31.2588	1.183174e-03	0.0139533	SGSVIDQSRVLNLGPIT	UMOD	"Uromodulin; UMOD"	P07911-2
1524.65	20.0263	1.211072e-03	0.0141845	NGERIEKVEHSDL	B2M	"Beta-2-microglobulin form pI 5,3; B2M"	F5H6I0
1508.68	29.3327	1.222774e-03	0.0142241	GSpGSpGPDGKTGPPGp	COL1A1	Collagen alpha-1(I) chain	P02452
1860.46	34.217	1.269635e-03	0.0146694
1846.85	32.0619	1.316464e-03	0.0151084	TGPIGPpGPAGApGDKGESGP	COL1A1	Collagen alpha-1(I) chain	P02452
1790.82	23.6452	1.360790e-03	0.015513	GESGRpGpPGPSGPRGQpG	COL3A1	Collagen alpha-1(III) chain	P02461
3375.57	31.9169	1.420971e-03	0.0160918	pPGPQGPSGLSIQGMpGmpGEKGEKGDTGLPGPQG	COL14A1	"Collagen alpha-1(XIV) chain; COL14A1"	Q05707-2
1942.67	36.3862	1.460370e-03	0.0162264
2194.96	33.4699	1.450124e-03	0.0162264	NGAPGNDGAKGDAGApGApGSQGApG	COL1A1	Collagen alpha-1(I) chain	P02452
2485.12	34.4072	1.461324e-03	0.0162264
3025.4	29.8591	1.472414e-03	0.016244	pPGKNGETGPQGppGPTGPGGDKGDTGPPGpQG	COL3A1	"Collagen alpha-1(III) chain; COL3A1"	P02461
1604.73	30.3377	1.520156e-03	0.0166633	TGLSmDGGGSPKGDVDP	FXYD2	Sodium/potassium-transporting ATPase subunit gamma	P54710-1
2281	33.9044	1.540835e-03	0.0167824	DQGEPGPQGLpGFSGppGKEGEP	COL9A2	Collagen alpha-2(IX) chain	Q14055
1875.85	23.435	1.624836e-03	0.0175853
1693.76	23.4788	1.655869e-03	0.0178084	PpGPPGkNGDDGEAGKpG	COL1A1	Collagen alpha-1(I) chain	P02452
1595.68	20.1503	1.672584e-03	0.0178757
1576.67	43.3003	1.696019e-03	0.0180136
2025.87	32.2255	1.753535e-03	0.018396	FAERNPVEELTVDSPPVQ	PCDH12	Protocadherin-12	Q9NPG4
2577.25	24.6659	1.749741e-03	0.018396	DDILASPPRLPEPQPYPGAPHHSS	COL18A1	Collagen alpha-1(XVIII) chain	P39060
2574.01	32.8084	1.871791e-03	0.0195168
2041.98	28.4975	1.884967e-03	0.0195351
1740.8	34.1369	1.980849e-03	0.0204051
1110.39	33.6302	2.040260e-03	0.0208913
2128.98	26.9686	2.095973e-03	0.0210856	DGKTGpPGPAGQDGRPGPpGppG	COL1A1	Collagen alpha-1(I) chain	P02452
2419.07	27.1358	2.108560e-03	0.0210856	NGERGGpGGpGpQGpPGKNGETGPQG	COL3A1	"Collagen alpha-1(III) chain; COL3A1"	P02461
2756.27	35.2403	2.099829e-03	0.0210856
3282.5	30.09	2.095479e-03	0.0210856
1600.69	29.6227	2.140032e-03	0.0212759	DpGPpGQSGRDGYPGp	COL23A1	Collagen alpha-1(XXIII) chain	Q86Y22
2777.32	21.5225	2.176949e-03	0.0215178
1255.68	38.1642	2.247802e-03	0.0220905	GPPLPPPPPPPPP	FMN1	"Formin-1; FMN1"	Q68DA7-5
1085.57	36.651	2.295556e-03	0.0224309
3063.37	35.4132	2.322648e-03	0.0225499
3313.55	25.694	2.334116e-03	0.0225499	ERGppGESGAAGPTGpIGSRGPSGPPGPDGNKGEpG	COL1A2	Collagen alpha-2(I) chain	P08123
1422.6	21.7229	2.365525e-03	0.022725	KGTDGpMGPHGpAGp	COL25A1	"Collagen alpha-1(XXV) chain; COL25A1"	Q9BXS0-2
828.277	25.1564	2.425633e-03	0.0229685
840.4	25.4287	2.431169e-03	0.0229685	DGKTGPpGP	COL1A1	Collagen alpha-1(I) chain	P02452
2336.04	26.6568	2.410347e-03	0.0229685	ERGSEGSPGHpGQPGpPGPpGApGP	COL3A1	Collagen alpha-1(III) chain	P02461
1944.73	20.2008	2.482329e-03	0.023323
1325.57	21.4314	2.504896e-03	0.0234064	GEpGKNGAKGEpGP	COL3A1	"Collagen alpha-1(III) chain; COL3A1"	P02461
1506.53	36.9081	2.522600e-03	0.0234437
2687.22	28.9855	2.581834e-03	0.0237362	KDGEAGAQGPpGPAGPAGERGEQGPAGSpG	COL1A1	Collagen alpha-1(I) chain	P02452
3906.76	24.2594	2.571795e-03	0.0237362
1413.55	25.56	2.630581e-03	0.0239271
1949.89	21.6574	2.628267e-03	0.0239271	GDDGEAGKpGRpGERGPPGp	COL1A1	Collagen alpha-1(I) chain	P02452
1254.55	26.3773	2.661696e-03	0.024082
4100.96	28.7803	2.676834e-03	0.0240915
4816.14	30.0133	2.751364e-03	0.0246326
1672.74	29.9486	2.793512e-03	0.0246913	PPGPTGPGGDKGDTGPpGP	COL3A1	"Collagen alpha-1(III) chain; COL3A1"	P02461
2076.95	21.7789	2.797521e-03	0.0246913	GPpGPpGKNGDDGEAGkpGRPG	COL1A1	Collagen alpha-1(I) chain	P02452
4043.64	20.3849	2.801235e-03	0.0246913
1602.74	28.9718	2.926683e-03	0.0256648	pGFGRPGDpGPPGPpGP	COL15A1	Collagen alpha-1(XV) chain	P39059
1091.48	20.5126	2.990220e-03	0.0256949	RYVGGQEHF	ORM1	Alpha-1-acid glycoprotein 1	P02763
1159.6	26.065	2.982975e-03	0.0256949	SGSVIDQSRVL	UMOD	Uromodulin	P07911
1383.59	27.626	2.985600e-03	0.0256949	GSpGGpGSDGKpGPpG	COL3A1	Collagen alpha-1(III) chain	P02461
2655.14	22.3309	2.967468e-03	0.0256949	DGVSGGEGKGGSDGGGSHRKEGEEADAPG	CD99	CD99 antigen	P14209
2351.06	27.2303	3.016831e-03	0.0257939
2939.15	33.7671	3.049416e-03	0.0259428
2073.09	27.4431	3.077435e-03	0.0260515
1750.78	23.8278	3.192136e-03	0.026809	GPpGPpGKNGDDGEAGKpG	COL1A1	Collagen alpha-1(I) chain	P02452
3616.72	33.188	3.198265e-03	0.026809	DQGPVGRTGEVGAVGPpGFAGEKGPSGEAGTAGpPGTpGP	COL1A2	Collagen alpha-2(I) chain	P08123
1304.6	21.8894	3.251353e-03	0.027121
1287.59	21.8737	3.293424e-03	0.0271726	LGPHAGDVEGHLS	APOA4	Apolipoprotein A-IV	P06727
3887.81	27.5648	3.279909e-03	0.0271726
4061.82	33.1864	3.305212e-03	0.0271726
1430.65	29.2403	3.327467e-03	0.0272247	LSMDGGGSPKGDVDP	FXYD2	Sodium/potassium-transporting ATPase subunit gamma	P54710
3635.66	31.7933	3.405592e-03	0.0277312
1492.64	27.9002	3.432119e-03	0.0278148	GSpGSPGPDGKTGPpGP	COL1A1	Collagen alpha-1(I) chain	P02452
3409.62	31.9303	3.526386e-03	0.028444	NTGApGSPGVSGPKGDAGQPGEkGSpGAQGPPGAPGPLG	COL3A1	Collagen alpha-1(III) chain	P02461
2168.97	32.9057	3.576745e-03	0.0287147	GpQGVRGEpGPPGPAGAAGpAGNPG	COL1A1	Collagen alpha-1(I) chain	P02452
1560.7	29.7854	3.597159e-03	0.0287279	PLQEDVDmSSGSSGH	PER2	"Period circadian protein homolog 2; PER2"	F5GYD5
3745.66	26.6882	3.611990e-03	0.0287279
1460.63	19.8299	3.632791e-03	0.0287596
2023.91	21.4813	3.666562e-03	0.0288932	GEPGGkGERGApGEKGEGGpPG	COL3A1	Collagen alpha-1(III) chain	P02461
1511.67	36.2726	3.705804e-03	0.0289026
1535.68	22.0021	3.718458e-03	0.0289026
2030.93	32.6077	3.689956e-03	0.0289026	PpGEAGKpGEQGVpGDLGAPGP	COL1A1	Collagen alpha-1(I) chain	P02452
2397.04	33.8227	3.767479e-03	0.0290198
4078.81	33.1371	3.764239e-03	0.0290198
2132.91	25.8296	3.788500e-03	0.0290508	GARGpEGAQGPRGEpGTPGSpGP	COL2A1	"Collagen alpha-1(II) chain; COL2A1"	P02458-1
2421	34.8608	3.842860e-03	0.0291752
3266.48	30.0713	3.855900e-03	0.0291752
3605.57	21.1852	3.842860e-03	0.0291752	NAPSDWDSRGKDSYETSQLDDQSAETHSHKQS	SPP1	"Osteopontin; SPP1"	P10451-4
1813.71	31.695	3.964916e-03	0.029607	PGpPGPPGPpGHPGpQGpPG	COL4A3	"Collagen alpha-3(IV) chain; COL4A3"	Q01955-2
2014.9	21.906	3.937832e-03	0.029607	EGSpGRDGSpGAKGDRGETGP	COL1A1	Collagen alpha-1(I) chain	P02452
2310.06	41.3137	3.951379e-03	0.029607
2009.88	32.2918	4.009523e-03	0.0298099	VANEESEHNQGASEENGLP	TRPC4AP	Short transient receptor potential channel 4-associated protein	E1P5Q0
3713.56	23.7428	4.029155e-03	0.0298262	LVGEPGpAGSKGESGNKGEpGSAGPQGPpGPSGEEGKRGP	COL1A2	Collagen alpha-2(I) chain	P08123
2112.92	24.3532	4.097472e-03	0.0299762
4153.91	33.548	4.102001e-03	0.0299762
4321.94	25.1991	4.071935e-03	0.0299762
2187.95	39.7827	4.160503e-03	0.0302743
2356.66	35.533	4.241532e-03	0.0306316
2612.21	34.9053	4.245433e-03	0.0306316
1901.85	31.9918	4.281727e-03	0.030635
2752.83	36.2768	4.278465e-03	0.030635
4191.9	28.669	4.390891e-03	0.0312851
4638.1	25.7822	4.451365e-03	0.0315844
1640.7	29.227	4.624967e-03	0.0324127	GDGLHNLTDGLAIGAAF	SLC39A5	Zinc transporter ZIP5	Q6ZMH5
2404.01	20.2728	4.587073e-03	0.0324127
2810.36	36.7495	4.615681e-03	0.0324127
1899.85	24.8347	4.701280e-03	0.032813	SGEpGApGSKGDTGAKGEpGP	COL1A1	Collagen alpha-1(I) chain	P02452
1117.51	36.955	4.769442e-03	0.0331534	GpAGPpGPpGPpG	COL3A1	"Collagen alpha-1(III) chain; COL3A1"	P02461
1240.55	27.052	5.034153e-03	0.0347896	ApGEDGRpGPpGS	COL5A2	Collagen alpha-2(V) chain	P05997
3432.59	32.0468	5.045503e-03	0.0347896	PpGPAGFAGPPGADGQPGAKGEpGDAGAKGDAGPPGPAGP	COL1A1	Collagen alpha-1(I) chain	P02452
2305.06	34.9093	5.087137e-03	0.0349078
2828.86	36.504	5.103475e-03	0.0349078
1130.34	35.393	5.312681e-03	0.0361792
1361.63	21.9874	5.335778e-03	0.0361792
2769.27	29.4153	5.352832e-03	0.0361792	PGPSGEKGETGDVGPMGppGpPGpRGPAGP	COL11A2	"Collagen alpha-2(XI) chain; COL11A2"	P13942-5
1967.91	25.7851	5.382437e-03	0.0362361	QALAQYQKDAPDHQELN	C3	Complement C3	P01024
1942.84	30.9624	5.660782e-03	0.0379605
1171.57	23.3381	5.777613e-03	0.0382935
1939.92	35.3171	5.766571e-03	0.0382935
2226.99	26.2775	5.767960e-03	0.0382935	GNSGEpGApGSKGDTGAKGEpGPVG	COL1A1	Collagen alpha-1(I) chain	P02452
988.528	35.8676	5.853781e-03	0.0385611	PPPPPPPPPP	ANTXRL	"Anthrax toxin receptor-like; ANTXRL"	A6NF34
1194.55	26.7008	5.874820e-03	0.0385611	SpGPDGKTGPpGP	COL1A1	Collagen alpha-1(I) chain	P02452
1495.68	23.3582	5.908194e-03	0.0385611
1556.65	27.9078	5.899009e-03	0.0385611
1807.81	23.9067	6.039928e-03	0.0388633	WERPFEVKDTEEED	SERPINA1	"Alpha-1-antitrypsin; SERPINA1"	P01009-2
1829.81	31.7381	6.045395e-03	0.0388633	ASGLDGRPGPPGTpGpIGVP	COL13A1	"Collagen alpha-1(XIII) chain; COL13A1"	G5E987
3041.38	29.9831	6.032832e-03	0.0388633
3311.48	24.331	6.015535e-03	0.0388633
3158.44	29.7137	6.102336e-03	0.0390824
1219.56	27.2335	6.295365e-03	0.0401682	EDITQEFPGKG	EIF4G2	"Eukaryotic translation initiation factor 4 gamma 2; EIF4G2"	P78344-2
2490.23	24.6804	6.360426e-03	0.0404325
1238.59	22.4645	6.391907e-03	0.0404353	SDGLAHLDNLKG	HBD	Hemoglobin subunit delta	P02042
1936.73	20.2429	6.408168e-03	0.0404353
2344.07	34.3296	6.653625e-03	0.0415391
3021.38	24.7092	6.653612e-03	0.0415391	DGVSGGEGKGGSDGGGSHRKEGEEADAPGVIPG	CD99	"CD99 antigen; CD99"	P14209-2
3378.37	41.3087	6.655980e-03	0.0415391
2726.25	28.9168	6.692576e-03	0.0416156	KNGETGPQGPPGPTGPGGDKGDTGPpGPQG	COL3A1	Collagen alpha-1(III) chain	P02461
1150.56	22.4305	7.005073e-03	0.042781	DGVPGKDGPRGP	COL3A1	"Collagen alpha-1(III) chain; COL3A1"	P02461
1450.56	37.7248	6.915749e-03	0.042781
1464.66	29.3143	6.946494e-03	0.042781	DSGEGDFLAEGGGVR	FGA	Fibrinogen alpha chain	P02671
3184.37	24.8007	6.982283e-03	0.042781
4139.87	19.8543	6.994868e-03	0.042781
5213.09	22.4341	7.120984e-03	0.0433341
1835.84	24.0379	7.169631e-03	0.0434754	ApGApGGKGDAGApGERGPpG	COL3A1	Collagen alpha-1(III) chain	P02461
879.499	19.881	7.225444e-03	0.043659	KLGHPDTL	S100A9	Protein S100-A9	P06702
1912.85	32.7253	7.325021e-03	0.0439501	NGApGNDGAKGDAGApGApGSQ	COL1A1	Collagen alpha-1(I) chain	P02452
2821.32	23.7106	7.309570e-03	0.0439501	KSVEEGEPPGQGEGPRSRPAAESTGLEA	PRKAG3	"5-AMP-activated protein kinase subunit gamma-3; PRKAG3"	Q9UGI9-2
1986.67	38.3483	7.487082e-03	0.0447654
1140.52	25.3846	7.585086e-03	0.0451934
1290.34	30.8661	7.645275e-03	0.0453938
1188.37	37.3578	7.674728e-03	0.045411
906.406	24.7035	7.755492e-03	0.0456378
1540.77	29.8655	7.766426e-03	0.0456378	SGSVIDQSRVLNLGP	UMOD	Uromodulin	P07911
1913.9	40.9558	7.811849e-03	0.0457475
1025.46	25.5952	7.919154e-03	0.0460604	ATKTVGSDTF	KNG1	"Kininogen-1; KNG1"	P01042-2
2865.1	39.8024	7.904929e-03	0.0460604
1567.7	20.1921	7.991641e-03	0.0463244	GSEADHEGTHSTKRG	FGA	Fibrinogen alpha chain	P02671
1696.72	23.9499	8.176109e-03	0.0472336	LGHPDTLNQGEFKEL	S100A9	Protein S100-A9	P06702
1687.54	37.7859	8.232889e-03	0.0474015
3209.41	22.675	8.303230e-03	0.0476461	PpGESGREGApGAEGSpGRDGSpGAKGDRGETGP	COL1A1	Collagen alpha-1(I) chain	P02452
1128.39	33.592	8.413966e-03	0.0481079
1531.69	39.3134	8.439978e-03	0.0481079	GLpGpPGSNGNPGPpGp	COL3A1	Collagen alpha-1(III) chain	P02461
1624.55	37.7263	8.469114e-03	0.0481136
1137.51	26.4262	8.510855e-03	0.0481906	GDRGEpGPpGPA	COL1A1	Collagen alpha-1(I) chain	P02452
1931.9	31.4903	8.586326e-03	0.0484575	LSMDNNRNLDLDSIIAE	KRT4	"Keratin; type II cytoskeletal 4; KRT4"	F5H8K9
2503.13	28.3999	8.659309e-03	0.0487086	GADGQpGAKGEpGDAGAKGDAGpPGPAGP	COL1A1	Collagen alpha-1(I) chain	P02452
3586.65	31.7893	8.721642e-03	0.0488984
1955.88	28.1106	8.849784e-03	0.0492986
3681.52	23.5444	8.850680e-03	0.0492986
1210.55	20.8703	8.932207e-03	0.049519
1396.62	26.6731	8.971277e-03	0.049519
1608.73	30.9321	9.006094e-03	0.049519	SGDSDDDEPPPLPRL	PGRMC1	Membrane associated progesterone receptor component 1	O00264
2264.94	43.2938	8.988652e-03	0.049519	pGFPGAQGEPGSQGEpGDpGLpGP	COL4A2	Collagen alpha-2(IV) chain	P08572
1521.69	30.5282	9.112582e-03	0.049944	GDSDDDEPPPLPRL	PGRMC1	Membrane associated progesterone receptor component 1	O00264

## Sheet: HC
Mass	migration time	unadjusted-p-value	BH	Sequence	Prot_Symbol	Prot_Name	Prot_Accession
1769.71	28.1352	1.780470e-07	0.000153388
3081.42	29.8306	1.158572e-07	0.000153388	GRYVPGSASmGTTMAGVDPFTGNSAYRSAAS	PLAA	"Phospholipase A-2-activating protein; PLAA"	H0YC16
1885.65	38.82	2.729662e-07	0.000156774
4805.33	26.538	7.400622e-07	0.000318782
1540.77	29.8655	3.970048e-06	0.00136808	SGSVIDQSRVLNLGP	UMOD	Uromodulin	P07911
2639.29	21.4189	1.225719e-05	0.00301702	KEGGKGPRGETGPAGRpGEVGpPGPpGP	COL1A1	Collagen alpha-1(I) chain	P02452
7974.62	34.6034	1.206228e-05	0.00301702
1737.78	31.0011	1.508659e-05	0.00324927	TGSpGSpGPDGKTGPPGpAG	COL1A1	Collagen alpha-1(I) chain	P02452
860.362	26.1404	2.187861e-05	0.00418854	DDGEAGKpG	COL1A1	Collagen alpha-1(I) chain	P02452
2321.16	22.0596	2.797618e-05	0.00433234
3155.3	35.7594	3.017298e-05	0.00433234
3391.58	31.9625	2.844880e-05	0.00433234	TTLSPSSSTTHEGEPTTFQSWPSSKDTSPAPSG	MUC12	Mucin-12	F5GWV9
1604.73	30.3377	3.551422e-05	0.00460003	TGLSmDGGGSPKGDVDP	FXYD2	Sodium/potassium-transporting ATPase subunit gamma	P54710-1
4743.13	29.9441	3.737693e-05	0.00460003
906.179	34.2619	4.698606e-05	0.00480097
3076.46	31.2403	4.364663e-05	0.00480097	ADGQPGAKGEpGDAGAKGDAGPpGPAGPAGPPGPIG	COL1A1	Collagen alpha-1(I) chain	P02452
3108.38	36.0571	4.736882e-05	0.00480097	TGEVGAVGppGFAGEKGPSGEAGTAGpPGTpGPQG	COL1A2	Collagen alpha-2(I) chain	P08123
1013.37	25.1652	5.781956e-05	0.00553462
995.386	25.1088	6.143621e-05	0.00557129
1932.72	35.3075	6.937432e-05	0.0058383
2865.1	39.8024	7.115746e-05	0.0058383
838.331	25.1104	7.882517e-05	0.00617344
1186.57	26.6708	1.046120e-04	0.00720986	HELDSASSEVN	SPP1	Osteopontin	P10451
2401.15	34.599	9.628905e-05	0.00720986	QKGDEGPPGISIpGppGLDGQpGAP	COL4A5	"Collagen alpha-5(IV) chain; COL4A5"	P29400
3133.47	31.2048	1.042343e-04	0.00720986	GADGQPGAKGEPGDAGAKGDAGPPGPAGpAGpPGPIG	COL1A1	Collagen alpha-1(I) chain	P02452
4944.22	30.299	1.231509e-04	0.00816112
2687.22	28.9855	1.675199e-04	0.0106903	KDGEAGAQGPpGPAGPAGERGEQGPAGSpG	COL1A1	Collagen alpha-1(I) chain	P02452
2713.23	29.2227	1.851184e-04	0.0109986	PpGADGQpGAKGEpGDAGAKGDAGPpGPAGP	COL1A1	Collagen alpha-1(I) chain	P02452
3237.29	41.0952	1.837419e-04	0.0109986
1556.74	40.0323	1.999858e-04	0.0114859	PGMGWTEDLPPmGGP	BCL9L	"B-cell CLL/lymphoma 9-like protein; BCL9L"	Q86UU0-3
1516.77	41.0367	2.080942e-04	0.011566	FDSDPITVTVPVEV	CLU	Clusterin	P10909
3184.37	24.8007	2.443251e-04	0.0131554
2994.38	29.6026	2.555914e-04	0.013345
3870.81	33.4912	2.653113e-04	0.013445
2647.2	23.467	2.789169e-04	0.0137307	NRGERGSEGSPGHPGQPGPpGPpGApGP	COL3A1	Collagen alpha-1(III) chain	P02461
1754.89	31.2588	3.066029e-04	0.0142777	SGSVIDQSRVLNLGPIT	UMOD	"Uromodulin; UMOD"	P07911-2
2026.02	25.6712	3.023546e-04	0.0142777	ASHTSDSDVPSGVTEVVVKL	CLU	Clusterin	P10909
1050.48	26.9248	3.509007e-04	0.0144254	DGRpGPpGPpG	COL1A1	Collagen alpha-1(I) chain	P02452
2265.97	33.7321	3.547916e-04	0.0144254	ANGAPGNDGAKGDAGApGApGSQGApG	COL1A1	Collagen alpha-1(I) chain	P02452
2776.09	33.3297	3.467839e-04	0.0144254
3013.29	22.2946	3.433188e-04	0.0144254	ESGREGApGAEGSpGRDGSpGAKGDRGETGPA	COL1A1	Collagen alpha-1(I) chain	P02452
3433.6	36.7151	3.526746e-04	0.0144254
6129.36	32.0187	3.600083e-04	0.0144254
1594.52	36.3895	3.736846e-04	0.0146331
1352.56	29.7655	4.059051e-04	0.0153946	DSGSSEEQGGSSRA	PIGR	Polymeric-immunoglobulin receptor	P01833
2349.04	27.3655	4.110000e-04	0.0153946	GADGQPGAkGEpGDAGAKGDAGPpGPA	COL1A1	Collagen alpha-1(I) chain	P02452
1452.66	23.6065	4.389671e-04	0.0160923	DEPPQSPWDRVK	APOA1	Apolipoprotein A-I	P02647
3011.39	29.7495	4.517268e-04	0.0162151	LTGSpGSpGpDGKTGPPGPAGQDGRPGPpGppG	COL1A1	Collagen alpha-1(I) chain	P02452
1491.74	39.8339	5.014625e-04	0.0166718	VGPpGpPGPPGPPGPPS	COL1A1	Collagen alpha-1(I) chain	P02452
1896.88	43.6058	5.031533e-04	0.0166718
1945	33.7086	4.975569e-04	0.0166718
3188.48	30.572	4.815284e-04	0.0166718
1231.49	39.5665	5.173192e-04	0.0168178
1181.48	36.9977	5.322102e-04	0.0169814
3546.67	26.2234	5.565178e-04	0.0174342	TGAASPASSSAGGSAARGEDKDGVKYQVSLTESMKm	GATA2	"Endothelial transcription factor GATA-2; GATA2"	P23769-2
3603.68	32.4085	5.885650e-04	0.0181089	ADGQPGAKGEpGDAGAKGDAGPPGPAGpAGpPGPIGNVGApG	COL1A1	Collagen alpha-1(I) chain	P02452
1765.81	31.0002	6.006408e-04	0.0181543	GPpGEAGKpGEQGVpGDLG	COL1A1	Collagen alpha-1(I) chain	P02452
2839.35	24.2007	6.111130e-04	0.0181543	VQGPPGPAGEEGKRGARGEpGpTGLpGpPG	COL1A1	Collagen alpha-1(I) chain	P02452
1300.55	27.0227	6.590067e-04	0.0186142
1942.84	30.9624	6.576424e-04	0.0186142
2208.89	31.7026	6.469083e-04	0.0186142
2490.23	24.6804	6.704103e-04	0.0186309
3165.46	31.3206	7.540649e-04	0.0204446	GADGQpGAKGEpGDAGAKGDAGPpGPAGPAGPpGPIG	COL1A1	Collagen alpha-1(I) chain	P02452
3886.83	33.5376	7.594031e-04	0.0204446
2939.15	33.7671	8.259050e-04	0.0218928
1540.75	39.9795	8.785562e-04	0.0225933
2248.02	22.544	8.696474e-04	0.0225933	KGDAGApGAPGGKGDAGApGERGPpG	COL3A1	Collagen alpha-1(III) chain	P02461
1697.74	30.8785	9.444305e-04	0.0239302	NGApGNDGAKGDAGApGApG	COL1A1	Collagen alpha-1(I) chain	P02452
1209.53	39.6513	1.031678e-03	0.0257621	DGPAGApGTPGpQG	COL1A1	Collagen alpha-1(I) chain	P02452
1915	33.6261	1.050777e-03	0.0258641
3570.61	31.3487	1.108598e-03	0.026903
3349.42	35.8938	1.136050e-03	0.0271863
1725.59	38.322	1.204103e-03	0.0280361
6185.42	25.2322	1.202820e-03	0.0280361
3359.58	31.8979	1.250414e-03	0.0287262	PpGADGQPGAKGEpGDAGAKGDAGPpGPAGPAGPpGPIG	COL1A1	Collagen alpha-1(I) chain	P02452
3318.55	30.992	1.357524e-03	0.0307765	AGRPGEVGppGpPGPAGEKGSPGADGPAGApGTPGPQG	CO1A1_HUMAN, COL1A1	Collagen alpha-1(I) chain, Collagen alpha-1(I) chain (Alpha-1 type I collagen)	P02452
2587.2	21.1	1.405666e-03	0.0313294	PpGKNGDDGEAGKPGRpGERGppGPQ	COL1A1	Collagen alpha-1(I) chain	P02452
4059.65	20.4488	1.418277e-03	0.0313294
1116.38	37.5795	1.438884e-03	0.0313822
1807.78	31.0304	1.534295e-03	0.0330449	VSQLASPmFGDKDSLPT	OSMR	Oncostatin-M-specific receptor subunit beta	Q99650
3416.6	36.849	1.586242e-03	0.0337419
1951.86	32.1012	1.649417e-03	0.0346579	VNGApGEAGRDGNpGNDGpPG	COL1A2	Collagen alpha-2(I) chain	P08123
1668.71	29.6357	1.692229e-03	0.035129	GmPGSpGGPGSDGKpGpPG	COL3A1	Collagen alpha-1(III) chain	P02461
1137.51	26.4262	1.770239e-03	0.0361138	GDRGEpGPpGPA	COL1A1	Collagen alpha-1(I) chain	P02452
4830.27	26.6862	1.781586e-03	0.0361138
2744.12	35.1054	2.142324e-03	0.0428617
3168.36	24.7045	2.164232e-03	0.0428617
1943.98	33.6412	2.508249e-03	0.0491104
1833.84	27.082	2.575394e-03	0.0498585
