# Supplementary material for: Urinary proteomics can define distinct diagnostic inflammatory arthritis subgroups
Source: Sci Rep. 2017 Jan 16;7:40473. doi: 10.1038/srep40473 (PMC5320079; doi:10.1038/srep40473)
Supplement: Supplementary Table 2 [file srep40473-s3.xls]

## Sheet: Tabelle1
MusterID_ML40	p_value_OA	p_value_IBD	p_value_RA	p_value_PsA	p_value_healthy	Masse	CE-T	OA	OA sig	IBD	IBD sig	RA	RA sig	PsA	PsA sig	normal_control	NC sig	Sequence	Prot_Symbol	Prot_Name	Prot_Accession	StartAA	StopAA
1457					7.88252e-05	838,33	25.11	79.16		41.59		46.76		84.04		21.99	0.349672
1495			8.41701e-09			838,40	35.06	32.4		17.61		93.2	2.59592	51.63		41.97
2659	4.39641e-06				2.18786e-05	860,36	26.14	240.28	0.465357	496.05		433.21		434.08		702	1.75104	DDGEAGKpG	COL1A1	Collagen alpha-1(I) chain	P02452	231	239
3608				8.18349e-05		879,50	19.88	80.71		29.7		74.97		12.72	0.21511	51.15		KLGHPDTL	S100A9	Protein S100-A9	P06702	25	32
3696			1.78412e-06			882,39	21.54	8.07		4.09		27.21	3.54412	5.39		13.16
3895			4.16233e-06			884,39	20.06	2.54		2.81		18.64	6.38903	0.3		6.02
4240			3.49244e-06			891,47	34.95	9.13		3.1		39.29	6.13188	5.98		7.42		PPPPPPPPP	PRIMA1	Isoform 2 of Proline-rich membrane anchor 1	A6NF34	401	409
5184					4.69861e-05	906,18	34.26	279.08		102.35		79.35		360.64		17.11	0.0833191
5661	0.000106064	8.72331e-05				911,26	34.35	1800.15	0.739432	1631.8	0.658889	2930.17		2342.93		2833.12
5843	0.000402468					912,38	25.21	24.14	2.71465	7.88		11.82		10.2		5.67		GDRGEpGpP	COL1A1	Collagen alpha-1(I) chain	P02452	800	808
7689			8.61473e-07			937,46	34.1	25.96		20.59		59.07	2.28003	18.07		39.01		PVQGQQQGP	CUX1	"Homeobox protein cut-like 1; CUX1"	P39880-2	1016	1024
11989				0.000229632		988,52	22.44	284.74		265.25		257.37		456.35	1.67922	279.69
12434					6.14362e-05	995,39	25.11	156		111.16		124.9		132.07		52.51	0.40074
12823			7.0013e-06			1004,56	36.22	12.24		3.64		32.28	3.09863	12.5		13.29		LPPPPPPPPP	ESPN	"Espin; ESPN"	B1AK53-2	595	604
13188					5.78196e-05	1013,37	25.17	5926.16		4644.2		4646.29		7480.93		3514.59	0.619377
14478	0.000152443					1040,47	25.05	249.98	0.619015	382.69		370.05		461.36		401.24		SpGPDGKTGPp	COL1A1	Collagen alpha-1(I) chain	P02452	546	556
14512				3.51307e-05		1041,41	37.28	9.07		21.63		2.45		44.59	5.14599	1.51
14751		5.1698e-05	2.59984e-07			1046,43	27.64	72.95		41.35	0.470007	125.44	1.8735	61.28		92.24
14906					0.000350901	1050,48	26.92	550.44		761.56		600.05		734.01		942.03	1.42405	DGRpGPpGPpG	COL1A1	Collagen alpha-1(I) chain	P02452	562	572
17055				0.000262905		1085,47	21.94	945.56		835.21		717		1162.46	1.33713	979.71
17070			1.26749e-08			1085,57	36.65	77.14		51.22		177.69	2.43128	59.6		104.38
17694		6.83625e-05				1096,48	26.08	5561		8636.47	1.32024	6533.82		7678.36		6393.18		ApGDRGEpGpP	COL1A1	Collagen alpha-1(I) chain	P02452	798	808
18164			2.95676e-06	4.11182e-05		1103,30	36.09	9.8		5.64		26.33	3.72024	1.43	0.107499	11.44
18208				1.30041e-05		1104,48	27.85	141.05		28.87		24.09		245.24	4.69202	15.06
18650				1.08001e-07		1111,27	35.25	2235.34		1080.82		57.23		4864.45	5.62632	84.96
19597			6.27018e-06	0.000117976		1125,54	21.82	770.53		585.15		405.41	0.51612	980.7	1.52835	805.6		PGGWHNGPHAP	SCRIB	"Protein scribble homolog; SCRIB"	Q14160-3	642	652
20226			7.2139e-07			1137,67	21.07	11.73		23.87		140.06	3.72673	33.17		81.56		RVLNLGPITR	UMOD	"Uromodulin; UMOD"	P07911-2	597	606
20659	0.000261018					1139,49	20.97	1593.26	2.73286	586.84		989.47		406.12		349.57
20794	8.89837e-05					1142,55	24.67	57.25	3.52199	9.11		16.4		23.31		16.2
20896			3.82195e-06			1144,36	35.49	37.94		25.36		61.9	1.82475	22.19		50.2
21637	0.00035672					1155,45	36.95	72.02	1.95587	22.45		20.54		97.24		7.06
21893	0.000268222					1159,58	20.64	116.74	1.92919	38.1		64.04		92.88		47.03
23535		9.31487e-05				1182,61	37.56	195.69		64.74	0.346973	277.12		97.88		175.65		PGpAGPpGPpGPpG	COL3A1	Collagen alpha-1(III) chain	P02461	173	186
23704					0.000104612	1186,56	26.67	6.23		3.14		12.02		16.29		36.71	3.89703	HELDSASSEVN	SPP1	Osteopontin	P10451	304	314
24390		2.57919e-06				1198,57	21.9	30.72		87.93	4.46006	0		27.21		20.93
24510	0.000242915					1200,54	24.14	4488.67	1.84696	3209.76		2196.89		1644		2670.57
26113				9.57717e-05		1225,53	26.31	359.6		367.6		398.32		495.23	1.28513	415.9		GppGPDGNKGEpG	COL1A2	Collagen alpha-2(I) chain	P08123	613	625
26670		1.12067e-05				1235,56	26.65	940.43		2544.26	2.12955	690.04		1329.36		1819.14		GQDGRpGPpGPpG	COL1A1	Collagen alpha-1(I) chain	P02452	560	572
27350				0.00011764		1247,52	22	1592.87		1439.33		1348.81		2283.9	1.46018	1875.5		DKGETGEQGDRG	COL1A1	Collagen alpha-1(I) chain	P02452	1095	1106
27592				2.3049e-05		1250,64	20.42	51.57		47.28		87.07		27.93	0.461405	56.21		AGVANALAHKYH	HBD	Hemoglobin subunit delta	P02042	136	147
28154		1.01241e-05		2.75015e-08		1258,25	35.75	227.62		15.2	0.062209	189.1		356.29	2.2399	204.34
28161				5.66491e-06		1258,41	36.48	79.43		109.15		118.82		21.44	0.19348	135.85
28281				5.76832e-06		1260,56	21.83	502.22		431.33		395.56		946.11	1.89216	670.95
28850			4.5317e-07			1270,55	29.38	65.86		26.54		147.16	2.71663	53.61		70.67		DGQPGAKGEpGDAG	COL1A1	Collagen alpha-1(I) chain	P02452	820	833
29308			2.88311e-09			1276,70	19.89	28.74		16.44		67.06	5.36587	0		4.81		PEPAKSAPAPKKG	HIST1H2BK	Histone H2B type 1-C/E/F/G/I	P62807	2	14
29906				8.37294e-05		1287,59	21.87	696.24		463.18		385.02		868.24	1.53582	716.87		LGPHAGDVEGHLS	APOA4	Apolipoprotein A-IV	P06727	329	341
30443		9.99249e-05	1.09631e-06			1295,72	38.45	78.02		20.66	0.269273	124.95	2.46681	47.24		56.69		PPPLPPPPPPPPP	PRIMA1	Isoform 2 of Proline-rich membrane anchor 1	Q86XR5-2	57	69
30477	3.84126e-05					1296,56	27.58	401.52	1.901	232.04		32.82		329.99		250.01		SGPpGPDGNKGEpG	COL1A2	Collagen alpha-2(I) chain	P08123	612	625
30500	0.000351739					1296,59	19.37	134.31	2.25324	37.9		119.08		14.65		66.8		GApGLAGpAGpQGpS	COL7A1	"Collagen alpha-1(VII) chain; COL7A1"	Q02388-2	2189	2203
31480				0.000358655		1312,55	29.77	2350.04		2210.95		2149.86		3055.12	1.35773	2289.8
31525				2.77835e-06		1312,62	22.45	1259.36		1126.49		1246.47		1889.83	1.52287	1331.56
33115				5.60175e-05		1338,31	35.95	21.66		7.42		23.05		88.15	3.53024	47.75
33701		0.000103292				1350,42	37.76	42.37		28.92	0.689927	55.18		20.47		49.65
33812	0.000389565				0.000405905	1352,56	29.77	104.55	0.636539	142.71		158.84		133.97		221.47	1.64031	DSGSSEEQGGSSRA	PIGR	Polymeric-immunoglobulin receptor	P01833	626	639
34492	0.000216615					1364,53	27.14	34.33	2.8099	4.32		14.39		23.05		7.11
36586		1.98296e-05				1401,66	40.04	104.58		16.06	0.161973	102.55		90.24		99.24		SIAAGGEGLTDVSPE	ATG12	"Ubiquitin-like protein ATG12; ATG12"	D6RB14	14	28
37262	1.43661e-05					1413,55	25.56	234.9	4.12015	17.72		97.05		43.02		70.26
38790	0.000483412					1438,66	22.01	145.83	1.97008	26.76		135.53		89.68		44.12		LQKGNDDHWIVD	RBP4	"Retinol-binding protein 4; RBP4"	P02753	115	126
38879		6.08572e-05				1439,66	29.82	115.84		10.63	0.131085	121.14		45.19		42.2		TIDEKGTEAAGAMF	SERPINA1	Alpha-1-antitrypsin	P01009	363	376
38910	0.000168539					1440,56	24.3	108.92	0.335038	302.25		350.16		400.13		247.85		DEAGSEADHEGTHS	FGA	Fibrinogen alpha chain	P02671	605	618
39607				1.95007e-05		1447,70	19.47	616.81		361.61		690.69		197.23	0.360807	517.43
40277				1.1783e-05		1452,36	36.35	339.55		157.05		376.45		1181.93	2.84849	786.68
40294					0.000438967	1452,66	23.61	374.62		306.6		365.48		443.07		558.34	1.49913	DEPPQSPWDRVK	APOA1	Apolipoprotein A-I	P02647	25	36
41830	0.000253478			9.71697e-06		1474,64	28.94	89.29	0.227746	181.13		289.6		623.23	2.41025	474.28		FVESQKDPENSPV	CTSA	"Cathepsin A; CTSA"	Q5JZG9	66	78
41908			3.34195e-06			1476,63	19.89	10.82		7.23		35.8	5.87849	2.39		3.92
42188	0.000370903					1483,66	22.59	151.16	0.361493	512.35		455.14		287.8		417.33		GPpGKNGDDGEAGKpG	COL1A1	Collagen alpha-1(I) chain	P02452	224	239
43578		0.000106719				1509,49	37.07	108.46		46.56	0.415214	142.01		73.03		125.04
43995					0.000208094	1516,77	41.04	564.09		391.86		636.71		285.8		105.9	0.225504	FDSDPITVTVPVEV	CLU	Clusterin	P10909	410	423
45021	0.00013325					1532,62	26.35	67.03	2.80284	7.84		50.48		10.28		27.06
45496					3.97005e-06	1540,77	29.87	49.47		16.01		178.51		46.52		173.1	2.38339	SGSVIDQSRVLNLGP	UMOD	Uromodulin	P07911	589	603
46184					0.000199986	1556,74	40.03	409.08		475.04		563.03		424.32		710.55	1.5187	PGMGWTEDLPPmGGP	BCL9L	"B-cell CLL/lymphoma 9-like protein; BCL9L"	Q86UU0-3	635	649
46880				0.000214213		1567,70	20.19	1019.19		1067.81		1546.72		1699.48	1.41033	1186.36		GSEADHEGTHSTKRG	FGA	Fibrinogen alpha chain	P02671	608	622
47039		6.12003e-07		0.000249116		1571,68	39.63	100.22		120.33	3.71045	21.27		1.91	0.0307891	6.32
49273					0.000373685	1594,52	36.39	26.47		2.81		53.21		11.71		152.74	6.48577
49295			1.50186e-06			1594,73	23.05	223.54		136.45		311.36	1.98164	107.82		160.68		ApGGKGDAGApGERGPpG	COL3A1	Collagen alpha-1(III) chain	P02461	670	687
49530	0.00049929					1600,70	40.09	97.65	1.69113	115.41		11.91		86.67		16.98
49713					3.55142e-05	1604,73	30.34	27.1		11.46		52.47		33.18		83.31	2.68288	TGLSmDGGGSPKGDVDP	FXYD2	Sodium/potassium-transporting ATPase subunit gamma	P54710-1	2	18
52100				7.6989e-06		1638,73	20.23	1111.51		1205.85		1821.32		2058.54	1.58587	1053.53		AGSEADHEGTHSTKRG	FGA	"Fibrinogen alpha chain; FGA"	P02671	607	622
52252			2.44956e-07			1641,72	25.18	52.21		36.72		93.29	2.27801	27.06		47.82
53800				0.000431303		1667,79	40.56	254.46		104.54		63.13		252.87	2.07777	64.68
53866				0.000164207		1668,81	40.47	1130.28		972.77		1323.35		719.09	0.6009	1360.35
53957			1.09185e-06			1669,69	21.46	149.71		333.17		769.58	3.46474	216.22		189.37		DEAGSEADHEGTHSTK	FGA	Fibrinogen alpha chain	P02671	605	620
54269		3.13277e-05				1675,71	29.2	77.72		27.38	0.40554	79.2		50.45		62.69
54976				4.16783e-05		1689,74	40.6	69.97		267.59		16.96		695.71	7.5473	14.2		LNAADADVPLDDLTFT	FREM2	"FRAS1-related extracellular matrix protein 2; FREM2"	Q5SZK8-2	1213	1228
55756		7.7355e-08				1700,72	29.94	716.81		387.16	0.545065	772.79		756.62		594.98		EpGSpGENGApGQmGPR	COL1A1	Collagen alpha-1(I) chain	P02452	288	304
56375		2.56604e-05				1714,55	37.85	201.39		81.66	0.382626	273.56		154.11		224.62
57531	8.7944e-06				1.50866e-05	1737,78	31	2173.53	0.639238	3699.02		2683.98		3180.73		4037.02	1.3758	TGSpGSpGPDGKTGPPGpAG	COL1A1	Collagen alpha-1(I) chain	P02452	541	560
57584		1.61058e-05				1738,76	25.04	280.42		65.43	0.2577	371.59		192.67		170.92		PAPAPPPEPERPKEVE	MYL3	"Myosin light chain 3; MYL3"	E9PGV7	21	36
58051	6.16462e-05					1749,82	23.81	81	1.51863	142.55		11.21		39.95		19.64		RGDEGPPGSEGARGAPGpA	COL6A1	Collagen alpha-1(VI) chain	P12109	478	496
58355					0.000306603	1754,90	31.26	2942.98		4470.74		7102.23		4451.76		5985.74	1.2623	SGSVIDQSRVLNLGPIT	UMOD	"Uromodulin; UMOD"	P07911-2	589	605
59022		3.56095e-05				1767,00	24.11	7461.74		3534.42	0.502883	8267.14		6065.43		6318.96		SVIDQSRVLNLGPITR	UMOD	Uromodulin	P07911	591	606
59142	3.84753e-06				1.78047e-07	1769,71	28.14	735.94	1.87338	270.7		599.15		500.65		200.86	0.381421
59174		1.35932e-05				1770,59	38.26	99.38		37.15	0.350042	138.69		73.11		113.34
59645				0.000165257		1779,80	31.15	28.62		76.51		18.07		55.37	1.29619	47.67		GLTGSpGSpGPDGKTGPPGp	COL1A1	Collagen alpha-1(I) chain	P02452	539	558
60721	0.000113584					1807,81	23.91	29.68	0.200507	199.17		127.5		84.49		180.94		WERPFEVKDTEEED	SERPINA1	"Alpha-1-antitrypsin; SERPINA1"	P01009-2	218	231
60871			1.9713e-08			1809,88	32.3	41.18		34.71		198.52	4.58767	66.31		30.89		pGPQGPLGKPGAPGEPGPQG	COL8A1	Collagen alpha-1(VIII) chain	P27658	280	299
61192	0.000141844					1816,90	33.75	39.35	0.306978	201.45		161.82		64.55		84.92
61446		9.11599e-05				1822,83	27	186.24		99.27	0.505603	210.5		177.32		211.3
61510		7.24355e-05				1823,99	24.4	759.04		403.99	0.367467	1428.89		930.3		1279.33		GSVIDQSRVLNLGPITR	UMOD	Uromodulin	P07911	590	606
62387				0.000241183		1844,48	34.27	114.81		46.26		148.58		12.33	0.140757	40.74
63427			6.09782e-06			1865,81	32.98	30.51		47.33		123.62	2.60582	29.72		82.2		DAGPAGPKGEpGSpGENGApG	COL1A1	Collagen alpha-1(I) chain	P02452	279	299
64431					2.72966e-07	1885,65	38.82	259.17		149.61		179.86		220.81		417.74	2.06432
66536	6.29667e-06	0.00011322				1925,81	23.2	209.96	2.71144	35.5	0.293267	118.92		95.5		59.82
67132					6.93743e-05	1932,72	35.31	15.22		23.73		24.66		7.88		68.28	3.82039
67676				8.87611e-07		1944,73	20.2	194.04		123.29		233.71		675.54	3.19915	293.61
67696					0.000497557	1945,00	33.71	204.07		193.03		331.19		226.68		140.57	0.588793
68501				7.41019e-06		1964,99	24.79	552.17		275.49		276.96		95.94	0.296819	188.29
69681	8.33145e-05					1989,88	32.44	367.77	0.753608	452.12		506.61		481.31		512.01		pGPpGEKGENGDVGPMGPpGP	COL11A1	"Collagen alpha-1(XI) chain; COL11A1"	P12107-3	1203	1223
69707	3.78266e-05					1990,88	33.13	26.1	1.72448	31.09		13.89		10.62		4.94		HQGPAGPpGPpGPpGPpGVSGGG	COL1A2	Collagen alpha-2(I) chain	P08123	1085	1107
70485	3.83592e-05					2009,88	32.29	760.53	1.55149	392.53		569.37		535.72		463.15		VANEESEHNQGASEENGLP	TRPC4AP	Short transient receptor potential channel 4-associated protein	E1P5Q0	0	0
71029			9.67721e-08			2022,89	33.37	108.34		122.09		244.55	2.2477	86.42		118.35
71312	1.78639e-06					2025,87	32.23	1119.98	1.38849	679.84		901.48		874.79		770.37		FAERNPVEELTVDSPPVQ	PCDH12	Protocadherin-12	Q9NPG4	943	960
71333					0.000302355	2026,02	25.67	706.57		481.39		873.46		274.96		107.07	0.183309	ASHTSDSDVPSGVTEVVVKL	CLU	Clusterin	P10909	390	409
71602	1.69228e-05					2030,93	32.61	1172.7	1.44618	659.74		1068.42		805.7		709.72		PpGEAGKpGEQGVpGDLGAPGP	COL1A1	Collagen alpha-1(I) chain	P02452	651	672
72317			8.14763e-06			2041,98	28.5	35.89		15.99		74.58	2.63324	28.79		32.62
72394			3.67704e-06			2043,08	27.33	20.45		9.5		130.04	7.76474	23.5		13.54
72702	0.000149884					2050,89	25.26	53.82	3.098	6.86		17.78		10.83		34.02		FGASAGTGDLSDNHDIISmK	LMAN2	Vesicular integral-membrane protein VIP36	Q12907	253	272
74942	1.70119e-05					2088,88	23.67	151.11	2.32548	28.95		124.18		63.14		43.65
75128		2.76821e-05				2093,92	33.78	153.07		138.2	0.503442	379.29		239.58		326.1
75554		5.87419e-05				2100,92	21.94	247.93		427.14	1.56652	60.87		537		244.87		SGREGApGAEGSpGRDGSpGAKG	COL1A1	Collagen alpha-1(I) chain	P02452	1012	1034
76086	0.000464907					2109,92	24.07	122.59	2.34858	56.93		68.57		19.7		63.59
76196				0.000119732		2112,92	24.35	20.24		12.7		47.05		55.76	2.16607	22.98
76460	0.000243225					2118,94	33.35	44.94	2.55813	26.35		20.03		18.91		4.98		LPGppGEKGENGDVGPmGPpGP	COL11A1	"Collagen alpha-1(XI) chain; COL11A1"	P12107-3	1202	1223
76894			3.40375e-06			2130,96	32.73	32.86		19.42		106.51	4.0452	17.33		35.71		GpTGpIGPpGpAGQPGDKGEGGAP	COL3A1	"Collagen alpha-1(III) chain; COL3A1"	P02461	762	785
77018			8.73861e-06			2133,96	27.77	2911.63		2006.64		3388.92	1.44592	2112.08		2344.79		DGQPGAKGEpGDAGAKGDAGPPGp	COL1A1	Collagen alpha-1(I) chain	P02452	820	843
77184			2.07889e-06			2137,94	21.79	1094.45		791.58		1482.12	1.62113	880.99		889.98		NGEpGGKGERGApGEKGEGGpPG	COL3A1	Collagen alpha-1(III) chain	P02461	818	840
77236			7.97441e-06			2138,95	24.24	9.26		10.35		27.16	3.10046	2.43		13
77763		5.36879e-05				2149,96	27.76	2391.94		1364.16	0.650601	2441.69		1688.93		1864.52		DGQpGAKGEpGDAGAKGDAGPPGp	COL1A1	Collagen alpha-1(I) chain	P02452	820	843
77945			1.06969e-06			2153,96	21.8	137.77		64.79		175.37	2.04448	57.85		82.7		NGEpGGKGERGApGEKGEGGppG	COL3A1	"Collagen alpha-1(III) chain; COL3A1"	P02461	818	840
78766				6.02658e-05		2168,61	35.12	133.51		56.42		197.53		10.53	0.0973918	45.02
79626		5.99639e-05				2185,98	25.88	1778.06		1449.03	0.734435	2100.19		2226.98		1786.71		NSGEpGApGSKGDTGAkGEpGPVG	COL1A1	Collagen alpha-1(I) chain	P02452	432	455
81196			8.62305e-08	0.000449507		2210,95	33.61	5701.72		4527.27		6983.85	1.44102	4173.09	0.752024	4983.73		NGApGNDGAKGDAGApGApGSQGApG	COL1A1	Collagen alpha-1(I) chain	P02452	700	725
81457	0.000217301					2216,03	33.83	92.55	0.388246	296.93		223.12		181.06		252.41		IGPpGPAGApGDKGESGPSGPAGPTG	COL1A1	Collagen alpha-1(I) chain	P02452	769	794
81904	0.000244847					2223,93	25.7	29.91	1.09994	7.48		54.55		44.35		2.39		QDGAKGDRGEDGEPGQPGSPGpT	COL11A2	"Collagen alpha-2(XI) chain; COL11A2"	P13942-5	1286	1308
82015		7.90715e-05				2226,97	33.46	196.82		119.67	0.534217	292.06		217.77		189.39		PpGDEGEmAIISQKGTpGEpGP	COL4A4	"Collagen alpha-4(IV) chain; COL4A4, Collagen alpha-4(IV) chain"	J3KNM7	958	979
82233		3.84218e-05				2231,99	25.62	77.79		16.44	0.142953	74.15		228.27		79.8		pGSDGKPGPpGSQGESGRpGPpGP	COL3A1	"Collagen alpha-1(III) chain; COL3A1"	P02461	545	568
84531					0.000354792	2265,97	33.73	225.88		281.1		618.73		319.53		563.3	1.55905	ANGAPGNDGAKGDAGApGApGSQGApG	COL1A1	Collagen alpha-1(I) chain	P02452	699	725
84704		9.39975e-05				2269,03	39.33	177.25		83.26	0.499108	234.7		122.59		132.73
84850			1.23965e-06			2272,23	23.88	153.56		147.48		291.9	2.41779	105		76.88
85177			5.34727e-06			2279,07	41.85	41.25		27.7		96.66	2.45767	49.32		39.05		AAGAPGpQGFQGPAGEpGEPGQTGp	COL1A2	Collagen alpha-2(I) chain	P08123	104	128
85182			5.38071e-10			2279,18	23.87	33.97		30.23		161.58	5.60944	32.98		18.04
85310				6.4302e-05		2281,99	42.72	39.94		56.58		86.28		13.34	0.218778	61.1		AGGGAGGAAGAEGGPEAAGGAAESPAEGE	ICAM5	Intercellular adhesion molecule 5	Q9UMF0	887	915
85621		3.80847e-05				2288,84	40.91	75.1		12.77	0.174878	85.12		59.93		71.94
85676			1.11518e-06			2290,06	33.96	5.26		5.08		100.19	8.7046	5.55		30.15		PGATGFPGAAGRVGpPGSNGNpGPpG	COL2A1	"Collagen alpha-1(II) chain; COL2A1"	P02458-1	893	918
85855			1.63055e-07			2294,02	28.43	5.88		0.58		24.41	9.41562	2.38		1.53		DGAKGDAGPAGPKGEpGSpGENGApG	COL1A1	Collagen alpha-1(I) chain	P02452	274	299
86029		8.43951e-06				2297,99	33.86	276.62		163.15	0.429594	499.21		350.33		392.95		PpGppGPpGVPGSDGIDGDNGPPGK	COL9A2	"Collagen alpha-2(IX) chain; COL9A2"	H0Y409	23	47
87411				0.00013097	2.79762e-05	2321,17	22.06	301.42		171.98		350.05		35.71	0.169795	17.8	0.0828716
88351		9.52628e-05				2340,00	34.1	34.24		58.75	3.10395	5.84		11.04		24.59		VQmLKTIDAmDTWEDLTELG	YTHDC2	Probable ATP-dependent RNA helicase YTHDC2	Q9H6S0	810	829
88972					0.000411	2349,04	27.37	108.86		118.97		193.95		100.27		242.57	1.8586	GADGQPGAkGEpGDAGAKGDAGPpGPA	COL1A1	Collagen alpha-1(I) chain	P02452	818	844
89642				0.00034783		2361,11	20.79	154.12		293.61		403.31		115.88	0.409981	279.55		KNGDDGEAGKPGRpGERGPPGpQG	COL1A1	Collagen alpha-1(I) chain	P02452	228	251
90297				0.00014307		2376,97	34.05	90.5		66.63		44.75		258.96	4.67416	19.73		AGppGEKGEPGDDGpSGAEGPpGPQG	COL2A1	Collagen alpha-1(II) chain	P02458	950	975
90989			2.77931e-08			2392,65	35.59	18.23		1.75		80.93	7.30745	3.71		20.61
91255					9.62891e-05	2401,15	34.6	5.96		1.31		22.74		13.54		27.02	2.48175	QKGDEGPPGISIpGppGLDGQpGAP	COL4A5	"Collagen alpha-5(IV) chain; COL4A5"	P29400	407	431
91637				0.000272569		2410,07	23.5	139.56		64.87		151.63		271.53	2.10268	160.48		GLKGDRGDPGPQGPPGLALGERGpP	COL7A1	"Collagen alpha-1(VII) chain; COL7A1"	Q02388-2	2003	2027
92029				0.000271268		2414,63	35.62	153.95		54.11		205.85		11.69	0.102065	44.23
92231				0.00016451		2421,00	34.86	72.7		163.31		106.45		69.07	0.596923	120.38
94308	0.000399344		1.16151e-06			2471,16	34.77	283.2	0.631171	272.58		619.15	1.69769	462.5		440.53		TGPIGPpGPAGApGDKGESGPSGPAGPTG	COL1A1	Collagen alpha-1(I) chain	P02452	766	794
94873	1.72043e-06					2485,13	34.41	183.72	2.05268	133.87		118.16		61.54		44.44
94948		4.79313e-07				2487,13	28.27	373.57		117.6	0.331845	440.46		295.23		308.27		GADGQPGAKGEpGDAGAKGDAGPpGPAGP	COL1A1	Collagen alpha-1(I) chain	P02452	818	846
95495	1.32744e-07					2501,12	34.39	250.12	2.29357	102.43		168.26		90.15		75.37		ASTAQASSSAASNNHQVGSGNDPWSA	SNX9	Sorting nexin-9	Q9Y5X1	85	110
96879		8.9748e-05	2.94439e-06			2529,17	26.99	87.86		43.68	0.438224	132	1.70114	87.77		91.07
97409	6.39201e-05					2542,73	30.68	133.79	4.48922	13.81		55.05		23.4		26.95
97638				0.000140995		2548,13	22.87	4.48		65.51		63.53		2.39	0.057483	32.79		GAPGQNGEPGGkGERGApGEKGEGGPpG	COL3A1	Collagen alpha-1(III) chain	P02461	813	840
97653		1.81346e-06				2548,29	35.16	86.2		24.51	0.184355	161.81		220.59		63.2
98891		1.09952e-05				2567,13	34.8	263.06		151.47	0.583351	288.1		243.49		243.97
99804			4.49849e-06			2584,20	28.77	5.01		1.16		20.4	4.21053	9.81		3.4		AGPPGADGQPGAKGEpGDAGAKGDAGPpGP	COL1A1	Collagen alpha-1(I) chain	P02452	814	843
99808	2.26366e-05					2584,23	35.18	625.76	0.62347	801.16		1104.89		1048.11		1060.53		LTGPIGPPGpAGApGDKGESGPSGPAGPTG	COL1A1	Collagen alpha-1(I) chain	P02452	765	794
101839		3.97879e-05				2628,22	34.97	1023.95		629.59	0.588476	1099.22		1122.01		1034.28
102164		9.14552e-07				2636,20	24.39	90.61		47.26	0.405265	144.94		125.61		105.3
102371					1.22572e-05	2639,29	21.42	151.87		134.14		414.56		131.77		364.84	1.75332	KEGGKGPRGETGPAGRpGEVGpPGPpGP	COL1A1	Collagen alpha-1(I) chain	P02452	903	930
102924					0.000278917	2647,20	23.47	94.93		70.13		101.99		82.24		172.34	1.9736	NRGERGSEGSPGHPGQPGPpGPpGApGP	COL3A1	Collagen alpha-1(III) chain	P02461	1168	1195
104050			1.50068e-06			2659,23	19.74	22.17		12.89		177.47	7.13089	49.05		15.44		FESFGDLSTPDAVMGNPKVKAHGKK	HBB	Hemoglobin subunit beta	P68871	43	67
105105					0.00016752	2687,22	28.99	81.26		44.5		121.5		144.78		193.37	1.97296	KDGEAGAQGPpGPAGPAGERGEQGPAGSpG	COL1A1	Collagen alpha-1(I) chain	P02452	612	641
105896		3.07673e-05				2710,32	35.08	27		7.38	0.149764	73.14		54.37		42.6
106067					0.000185118	2713,23	29.22	133.16		74.6		144.02		134.8		202.24	1.66254	PpGADGQpGAKGEpGDAGAKGDAGPpGPAGP	COL1A1	Collagen alpha-1(I) chain	P02452	816	846
107016			6.39457e-06			2733,78	34.16	77.99		10.14		168.15	4.95798	23.76		23.77
107813			4.00579e-06			2750,30	28.32	18.45		23.28		148.85	7.47896	34.71		3.17		RPGApGPAGARGNDGATGAAGPPGPTGpAGpP	COL1A1	Collagen alpha-1(I) chain	P02452	312	343
108119			1.29498e-06			2756,27	35.24	157.49		155.79		432.93	2.20987	176.58		293.77
109064					0.000346784	2776,09	33.33	4.21		0.79		28.17		7.82		27	2.63479
111564	0.000286921	2.8788e-06				2841,26	24.54	1146.66	1.83411	295.45	0.352571	1374.74		588.86		241.69
112082				0.000246565		2854,29	21.55	35.74		124.42		102.79		12.8	0.145894	87.99
112541					7.11575e-05	2865,10	39.8	12.47		18.95		74.26		34.66		83.57	2.38193
113765		2.49902e-06				2898,31	29.25	110.71		50.9	0.408261	158.58		98.23		131.18		GEVGPAGSpGSNGApGQRGEpGPQGHAGAQGp	COL3A1	"Collagen alpha-1(III) chain; COL3A1"	P02461	351	382
114743				0.000235716		2924,39	24.91	65.64		11.26		48.67		2.51	0.0688567	20.24		TPEEKSAVTALWGKVNVDEVGGEALGRL	HBB	"Hemoglobin subunit beta; HBB"	P68871	5	32
116543				2.88023e-05		2973,45	24.37	444.8		375.27		384.61		130.51	0.340018	330.65		NVGApGAKGARGSAGPpGATGFpGAAGRVGPpGP	COL1A1	Collagen alpha-1(I) chain	P02452	855	888
117524					0.000255591	2994,38	29.6	99.99		93.39		166.78		122.73		215.17	1.78235
118163					0.000451727	3011,39	29.75	1608.21		1952.03		1826.36		1927.04		2191.33	1.19849	LTGSpGSpGpDGKTGPPGPAGQDGRPGPpGppG	COL1A1	Collagen alpha-1(I) chain	P02452	540	572
118224					0.000343319	3013,29	22.29	5059.59		7301.29		6172.34		5281.44		8281.74	1.39103	ESGREGApGAEGSpGRDGSpGAKGDRGETGPA	COL1A1	Collagen alpha-1(I) chain	P02452	1011	1042
119704				0.000471179		3045,41	34.31	82.49		77.89		169.9		311.54	3.01975	82.39
120157		5.4829e-08				3057,40	29.96	154.95		49.83	0.246032	252.68		212.41		190.1		GRAGEpGLQGpAGPPGEKGEpGDDGPSGAEGpP	COL2A1,	"Collagen alpha-1(II) chain	P02458	939	971
120359				0.000206609		3063,37	35.41	65.71		22.69		33.9		167.05	2.43806	151.77
121241					4.36466e-05	3076,46	31.24	13.19		19.78		58.36		10.32		52.49	2.06552	ADGQPGAKGEpGDAGAKGDAGPpGPAGPAGPPGPIG	COL1A1	Collagen alpha-1(I) chain	P02452	819	854
121444	1.21563e-06				1.15857e-07	3081,42	29.83	18.87	0.117809	126.74		139.94		104.46		269.56	2.76465	GRYVPGSASmGTTMAGVDPFTGNSAYRSAAS	PLAA	"Phospholipase A-2-activating protein; PLAA"	H0YC16	25	55
121775	0.000203087					3092,46	31.25	395.99	0.633665	630.42		647.52		580.94		640.8		ADGQPGAkGEPGDAGAKGDAGPPGPAGpAGpPGPIG	COL1A1	Collagen alpha-1(I) chain	P02452	819	854
122393					4.73688e-05	3108,38	36.06	158.45		171.55		204.76		168.46		314.03	1.78624	TGEVGAVGppGFAGEKGPSGEAGTAGpPGTpGPQG	COL1A2	Collagen alpha-2(I) chain	P08123	831	865
122400	5.81707e-05					3108,45	31.28	385.65	0.645577	554.91		602.83		560.21		671.54		ADGQpGAKGEpGDAGAKGDAGpPGPAGPAGPPGpIG	COL1A1	Collagen alpha-1(I) chain	P02452	819	854
123189					0.000104234	3133,47	31.2	67.96		61.31		113.38		91.84		169.03	2.02135	GADGQPGAKGEPGDAGAKGDAGPPGPAGpAGpPGPIG	COL1A1	Collagen alpha-1(I) chain	P02452	818	854
123287		4.67384e-05				3137,41	30.35	373.08		185.46	0.455203	447.07		434.07		375.47		pGLpGGVGQPGAVGEKGERGDAGDPGPpGAPGIpG	COL5A3	Collagen alpha-3(V) chain	P25940	1189	1223
123858					3.0173e-05	3155,30	35.76	8.38		16.43		11.79		18.19		35.82	2.61508
123969	0.000392618					3158,44	29.71	868.87	1.52258	509.31		706.51		454.59		612.21
124653					0.000244325	3184,37	24.8	121.53		101.73		271.19		135.61		190.81	1.21138
124758					0.000481528	3188,48	30.57	35.8		25.9		30.1		27.85		58.11	1.94267
125196		5.7018e-05				3204,50	35.34	23.62		7.08	0.177188	51.49		40.69		44.03
126200					0.000183742	3237,29	41.1	103.62		106.85		124.02		153.4		216.06	1.77138
128936			1.6554e-06			3311,48	24.33	86.86		20.82		178.53	3.72112	30.24		53.99
131753					2.84488e-05	3391,58	31.96	75.79		55.75		135.1		90.24		153.99	1.72596	TTLSPSSSTTHEGEPTTFQSWPSSKDTSPAPSG	MUC12	Mucin-12	F5GWV9	261	293
132505		2.29399e-05				3409,64	33.17	163.25		518.78	2.82502	135.34		190.66		245.3		NTGAPGSpGVSGpKGDAGQPGEKGSpGAQGPPGAPGPLG	COL3A1	Collagen alpha-1(III) chain	P02461	910	948
132980		1.6851e-07				3426,31	27.7	208.56		73.34	0.429599	169.25		166.37		138.69
133190					0.000352675	3433,60	36.72	28.29		27.64		55.23		18.8		68.85	2.11911
137132			8.85292e-11			3575,75	32.36	37.02		36.38		124.79	4.08745	20.57		28.15
139554		0.000110644				3632,74	33.23	86.79		12.57	0.154105	119.09		54.37		66.02		DQGPVGRTGEVGAVGppGFAGEKGPSGEAGTAGPpGTpGP	COL1A2	Collagen alpha-2(I) chain	P08123	824	863
140200			7.21871e-06			3660,72	33.08	25.81		22.35		76.45	3.00895	12.8		40.67		GADGQPGAKGEpGDAGAKGDAGPPGpAGPAGpPGPIGNVGApG	COL1A1	Collagen alpha-1(I) chain	P02452	818	860
140570				0.000202354		3677,77	24.5	228.78		544.17		352.03		133.96	0.395652	229.34
141355			3.97381e-06			3710,76	19.57	78.33		86.54		183.46	3.33382	26.39		28.86
142141	0.00038161					3737,66	37.21	135.35	0.570447	190.46		252.97		241.99		263.66
143669			5.3229e-06			3789,83	27.53	20.93		11.93		63.15	3.44282	9.43		31.08		VGPpGpPGPpGPPGPPSAGFDFSFLPQPPQEKAHDGGR	COL1A1	Collagen alpha-1(I) chain	P02452	1177	1214
144657		7.94589e-07				3832,68	21.67	8.14		127.02	14.7099	9.7		2.61		14.09
145456					0.000265311	3870,81	33.49	96.96		68.68		140.97		78.75		140.03	1.4535
145793		2.90273e-05				3886,83	33.54	71.67		39.41	0.331734	143.92		99.44		160.17
146717				4.60007e-05		3932,86	25.93	114.02		63.14		77.52		272.17	3.12758	93.41
146936			1.25266e-06			3943,83	33.63	170.37		155.19		316.98	1.81492	120.18		252.87
150861				0.000381344		4081,85	24.58	13.36		53.25		62.33		9.92	0.212568	57.73		SKGESGNKGEpGSAGPQGPPGPSGEEGKRGPNGEAGSAGPpGPpG	COL1A2	Collagen alpha-2(I) chain	P08123	353	397
157533			1.74046e-06			4339,95	25.71	8.61		7.81		44.29	5.66368	6.15		8.71
167194					3.73769e-05	4743,13	29.94	45.56		40.45		38.22		41.87		82.79	1.99374
168445					7.40062e-07	4805,33	26.54	13.27		23.12		40.38		26.79		89.52	3.45771
170607					0.000123151	4944,22	30.3	34.2		22.76		32.91		42.63		62.35	1.88226
175094	0.000218709					5528,35	28	105.6	3.67049	39.48		17.99		45.66		11.95
177329	0.000178043					6055,58	21.05	6.92	0.0707187	142.07		91.75		78.55		79.04
177560					0.000360008	6129,36	32.02	11.51		9.68		32.29		12.98		40.11	2.41408
177734		2.93696e-05				6185,42	25.23	786.33		468.36	0.351351	1290.12		1383.24		1872.42
181292					1.20623e-05	7974,62	34.6	8.03		3.65		32.17		32.78		50.91	2.65744
