# Supplementary material for: Urinary proteomics can define distinct diagnostic inflammatory arthritis subgroups
Source: Sci Rep. 2017 Jan 16;7:40473. doi: 10.1038/srep40473 (PMC5320079; doi:10.1038/srep40473)
Supplement: Supplementary Table 3 [file srep40473-s4.xls]

## Sheet: classification testset
Pat_ID Auswert ID Studie	M.C:0	M.C:1	IBD	RA	control	OA	PsA	Diagnosis	controlc	IBDc	OAc	PsAc	RAc
26948	92123	control	0.284	-1616	2325	-1827	-0.157	control	1	0	0	0	0
26903	91541	control	0.009	-0.708	0.384	0.07	-1658	control	1	0	0	0	0
26892	91525	control	-0.169	-2105	-0.316	-0.465	-1211	IBD	1	0	0	0	0
26931	91689	control	-0.197	0.104	-2388	1292	-1205	OA	1	0	0	0	0
26902	91540	control	-0.227	-0.084	0.247	-2230	0.252	PsA	1	0	0	0	0
26944	91684	control	-0.278	-0.734	1860	-3800	-2339	control	1	0	0	0	0
26901	91539	control	-0.348	-0.416	1382	-3235	-0.57	control	1	0	0	0	0
26946	92022	control	-0.537	-0.968	3011	-3445	-0.489	control	1	0	0	0	0
26891	91524	control	-0.67	-0.646	1264	0.977	-1170	control	1	0	0	0	0
26886	91548	control	-0.7	-0.389	2942	-3064	-1335	control	1	0	0	0	0
26945	92187	control	-0.708	-1203	1872	-3697	0.04	control	1	0	0	0	0
26897	91535	control	-0.721	-1000	0.678	-1580	-0.197	control	1	0	0	0	0
26904	91542	control	-0.784	-0.147	0.02	-0.156	-0.935	control	1	0	0	0	0
26862	91429	control	-0.911	-1197	0.862	-2528	0.237	control	1	0	0	0	0
26857	91419	control	-1144	0.936	2759	-1461	-3389	control	1	0	0	0	0
26909	91612	control	-1146	-1138	-0.263	-2932	0.357	PsA	1	0	0	0	0
26908	91611	control	-1924	1199	1555	0.291	-1096	control	1	0	0	0	0
27036	92526	IBD	1894	-1884	-4353	-0.708	-1884	IBD	0	1	0	0	0
27083	92469	IBD	1682	-1328	-3110	-0.677	-1172	IBD	0	1	0	0	0
27082	92468	IBD	1656	-2285	-3676	-2615	-0.571	IBD	0	1	0	0	0
27080	92462	IBD	1629	-1508	-2808	-2015	-1094	IBD	0	1	0	0	0
27064	92316	IBD	1609	-1852	-3053	-3806	-0.438	IBD	0	1	0	0	0
27081	92467	IBD	1437	-1700	-3753	-2944	-0.429	IBD	0	1	0	0	0
27059	92306	IBD	1331	-1362	-3744	-0.901	-0.668	IBD	0	1	0	0	0
27065	92318	IBD	1249	-1997	-5087	-2169	0.655	IBD	0	1	0	0	0
27063	92314	IBD	1167	-1237	-4017	-1843	-0.8	IBD	0	1	0	0	0
27069	92326	IBD	1027	-0.019	-2059	-2529	-3512	IBD	0	1	0	0	0
27055	92298	IBD	0.817	-0.663	-2173	-0.387	-0.324	IBD	0	1	0	0	0
27066	92320	IBD	0.814	-1028	-0.004	-3227	-2227	IBD	0	1	0	0	0
27056	92300	IBD	0.741	-1487	-1371	-2290	-1962	IBD	0	1	0	0	0
27029	92084	IBD	0.643	-0.354	-1047	-2566	-2825	IBD	0	1	0	0	0
27062	92312	IBD	0.245	0.372	-1512	-3073	-2429	RA	0	1	0	0	0
27070	92328	IBD	-0.018	-0.33	2613	-0.995	-2479	control	0	1	0	0	0
27027	92080	IBD	-0.765	0.172	-1203	-0.76	-2756	RA	0	1	0	0	0
27015	92524	OA	0.714	-0.928	-4904	-0.344	-0.895	IBD	0	0	1	0	0
27050	92384	OA	0.474	-0.109	0.955	-1190	-2027	control	0	0	1	0	0
27042	92532	OA	0.354	-1554	-4466	2170	-0.514	OA	0	0	1	0	0
27103	92518	OA	0.197	-1336	-4320	1744	-1195	OA	0	0	1	0	0
27016	92054	OA	0.105	-0.335	-4597	-0.655	0.406	PsA	0	0	1	0	0
27022	92070	OA	0.062	-0.323	-0.586	0.976	-0.381	OA	0	0	1	0	0
27010	92050	OA	-0.115	-1623	-0.275	0.239	-1593	OA	0	0	1	0	0
27033	92531	OA	-0.173	-1898	-4145	3010	0.547	OA	0	0	1	0	0
27102	92521	OA	-0.176	-1684	-5793	2059	0.555	OA	0	0	1	0	0
27006	91975	OA	-0.409	-0.087	-2901	0.844	-2261	OA	0	0	1	0	0
27008	91979	OA	-1055	-0.288	-5174	1715	0.583	OA	0	0	1	0	0
27045	92215	OA	-1292	-0.126	-5065	0.374	-1079	OA	0	0	1	0	0
27007	91977	OA	-1419	-0.53	-1188	1667	-1376	OA	0	0	1	0	0
27003	91879	OA	-1420	0.424	-1905	1105	-2149	OA	0	0	1	0	0
27004	91880	OA	-1463	0.201	-1533	2981	-2201	OA	0	0	1	0	0
26983	92032	OA	-1507	-1366	-0.374	-1332	-0.323	OA	0	0	1	0	0
27011	91985	OA	-1634	0.491	-2192	3019	-2025	OA	0	0	1	0	0
27093	92474	PS	0.501	-1514	-4406	1230	0.366	OA	0	0	0	1	0
26959	92169	PS	0.169	-1380	1984	-4332	0.939	control	0	0	0	1	0
26972	92002	PS	-0.288	-0.568	-0.211	-2836	1319	PsA	0	0	0	1	0
27092	92473	PS	-0.385	-1659	-3477	-1753	1562	PsA	0	0	0	1	0
27090	92515	PS	-0.438	-0.991	-3340	-1326	2125	PsA	0	0	0	1	0
26956	92163	PS	-0.479	-1296	-2220	-2501	0.412	PsA	0	0	0	1	0
26984	92023	PS	-0.545	-0.985	-1721	-1581	0.283	PsA	0	0	0	1	0
26981	92018	PS	-0.55	-1038	-1377	-0.754	0.645	PsA	0	0	0	1	0
27091	92517	PS	-0.554	-0.985	-4361	-1362	2689	PsA	0	0	0	1	0
26987	91866	PS	-0.739	-0.263	-1210	0.302	0.18	OA	0	0	0	1	0
26980	92014	PS	-0.906	-1568	-2569	-1243	1637	PsA	0	0	0	1	0
27099	92508	PS	-0.916	-0.785	-4965	-0.838	2312	PsA	0	0	0	1	0
26965	92030	PS	-1049	-1602	-1868	-1635	0.733	PsA	0	0	0	1	0
26976	92007	PS	-1159	-0.625	0.364	-2300	0.427	PsA	0	0	0	1	0
26979	92013	PS	-1419	-0.714	-1737	-2310	2114	PsA	0	0	0	1	0
26973	92003	PS	-1595	0.174	-1623	-2813	1459	PsA	0	0	0	1	0
26986	91865	PS	-1873	-0.493	-3048	-0.136	1045	PsA	0	0	0	1	0
26925	91666	RA	-0.002	0.316	-2300	-1413	-1941	RA	0	0	0	0	1
26887	91546	RA	-0.275	0.808	2041	-3493	-1872	control	0	0	0	0	1
26893	91526	RA	-0.537	-0.16	-0.019	-0.479	-1468	control	0	0	0	0	1
26898	91536	RA	-0.608	0.186	0.114	-3724	-0.67	RA	0	0	0	0	1
26943	91706	RA	-0.791	-0.194	-1435	0.129	-1750	OA	0	0	0	0	1
26895	91528	RA	-0.96	0.915	-1405	-1269	-1262	RA	0	0	0	0	1
26927	91685	RA	-1017	0.218	-1131	1572	-2551	OA	0	0	0	0	1
26861	91427	RA	-1035	0.567	-1625	-4164	-1778	RA	0	0	0	0	1
26921	91623	RA	-1067	0.584	-3629	-0.857	-0.753	RA	0	0	0	0	1
26928	91686	RA	-1122	1098	-2056	0.569	-2367	RA	0	0	0	0	1
26856	91417	RA	-1271	1425	-3955	0.058	-0.482	RA	0	0	0	0	1
26926	91667	RA	-1279	1539	-3992	0.1	-1933	RA	0	0	0	0	1
26878	91566	RA	-1280	0.619	0.207	-3220	-2715	RA	0	0	0	0	1
26877	91565	RA	-1570	0.416	-0.597	-1984	-1283	RA	0	0	0	0	1
26881	91569	RA	-1939	1335	-0.437	-0.77	-3566	RA	0	0	0	0	1
26920	91622	RA	-2189	0.358	-3988	1249	-0.201	OA	0	0	0	0	1
26906	91606	RA	-2391	1225	1245	-2736	-1843	RA	0	0	0	0	1
